# Supplementary material for: A tRNA modification with aminovaleramide facilitates AUA decoding in protein synthesis
Source: Nat Chem Biol. 2024 Sep 19;21(4):522–31. doi: 10.1038/s41589-024-01726-x (PMC11938285; doi:10.1038/s41589-024-01726-x)
Supplement: Supplementary file 3 — tRNA species and their sequences in AUN codon box. [file 41589_2024_1726_MOESM3_ESM.xlsx]

## Sheet: Supplementary Data Set 1
Supplementary Data Set 1. tRNA species and their sequences in AUN codon box
Species	Organelle	tRNA	Amino acid	Anticodon	Source DB	Accession number	Sequence
Spinacia oleracea	Chloroplast	Ile1a	Ile	GAU	NCBI	NC_002202.1	GGGCUAUUAGCUCAGUGGUAGAGCGCGCCCCUGAUAAGGGCGAGGUCUCUGGUUCAAGUCCAGGAUGGCCCGCCA
Spinacia oleracea	Chloroplast	Ile1b	Ile	GAU	NCBI	NC_002202.1	GGGCUAUUAGCUCAGUGGUAGAGCGCGCCCCUGAUAAGGGCGAGGUCUCUGGUUCAAGUCCAGGAUGGCCCACCA
Spinacia oleracea	Chloroplast	Ile2	Ile	CAU	NCBI	NC_002202.1	GCAUCCAUGGCUGAAUGGUUAAAGCGCCCAACUCAUAAUUGGCGAAUUCGUAGGUUCAAUUCCUACUGGAUGCACCA
Spinacia oleracea	Chloroplast	iMet	Met	CAU	NCBI	NC_002202.1	CGCGGGGUAGAGCAGUUUGGUAGCUCGCAAGGCUCAUAACCUUGAGGUCACGGGUUCAAAUCCUGUCUCCGCAACCA
Spinacia oleracea	Chloroplast	eMet	Met	CAU	NCBI	NC_002202.1	ACCUACUUAACUCAGCGGUUAGAGUAUUGCUUUCAUACGGCGGGAGUCAUUGGUUCAAAUCCAAUAGUAGGUACCA
Spinacia oleracea	Mitochondria	Ile	Ile	CAU	NCBI	NC_035618.1	GGGCUUAUAGUUUAAUUGGUUGAAACGUACCGCUCAUAACGGUUAUAUUGUAGGUUCGAGCCCUACUAAGCCUACCA
Spinacia oleracea	Mitochondria	iMet	Met	CAU	NCBI	NC_035618.1	AGCGGGGUAGAGUAAUUGGAAAACUCAUUAGGCUCAUGCCCUGAAGAUUGCAGGUUCGAAUCCUGCCCCCGCCUCCA
Spinacia oleracea	Mitochondria	eMet	Met	CAU	NCBI	NC_035618.1	ACCUACUUGACUCAGCGGUUAGAGUAUCGCUUUCAUACGGCGAGAAUCAUUGGUUCAAAUCCAAUAGUAGGUACCA
Arabidopsis thaliana	Chloroplast	Ile1	Ile	GAU	NCBI	NC_000932.1	GGGCUAUUAGCUCAGUGGUAGAGCGCGCCCCUGAUAAGGGCGAGGUCUCUGGUUCAAAUCCAGGAUGGCCCACCA
Arabidopsis thaliana	Chloroplast	Ile2	Ile	CAU	NCBI	NC_000932.1	GCAUCCAUGGCUGAAUGGUUAAAGCGCCCAACUCAUAAUUGGCGAAUUCGUAGGUUCAAUUCCUACUGGAUGCACCA
Arabidopsis thaliana	Chloroplast	iMet	Met	CAU	NCBI	NC_000932.1	CGCGGGGUAGAGCAGUUUGGUAGCUCGCAAGGCUCAUAACCUUGAGGUCACGGGUUCAAAUCCUGUCUCCGCAACCA
Arabidopsis thaliana	Chloroplast	eMet	Met	CAU	NCBI	NC_000932.1	ACCUACUUAACUCAGUGGUUAGAGUAUUGCUUUCAUACGGCAGGAGUCAUUGGUUCAAAUCCAAUAGUAGGUACCA
Arabidopsis thaliana	Mitochondria	Ile	Ile	CAU	NCBI	NC_001284.2	GGGCUUAUAGUUUAAUUGGUUGAAACGUACCGCUCAUAACGGUUAUAUUGUAGGUUCGAGCCCUACUAAGCCUACCA
Arabidopsis thaliana	Mitochondria	iMet	Met	CAU	NCBI	NC_001284.2	AGCGGGGUAGAGGAAUUGGUCAACUCAUCAGGCUCAUGACCUGAAGAUUACAGGUUCGAAUCCUGUCCCCGCAUCCA
Arabidopsis thaliana	Mitochondria	eMet	Met	CAU	NCBI	NC_001284.2	ACCUACUUGACUCAGCGGUUAGAGUAUCGCUUUCAUACGGCGAGAGUCAUUGGUUCAAAUCCAAUAGUAGGUACCA
Cyanidioschyzon merolae	Chloroplast	Ile1	Ile	GAU	tRNADB-CE	CHL090100043	GGGCUAUUAGCUCAGUUGGUGAGAGCGCACCCCUGAUAAGGGUGAGGUCUCUGGUUCAACUCCAGAAUGGCCCACCA
Cyanidioschyzon merolae	Chloroplast	Ile2	Ile	CAU	tRNADB-CE	CHL090100060	GCAUCUAUGGCCGAGCGGCUUAAGGCAGCGGACUCAUAAUCCGUGGACAAGAAUUUGUCAUCGCUGGUUCGAAUCCAGCUGGAUGCACCA
Cyanidioschyzon merolae	Chloroplast	iMet	Met	CAU	tRNADB-CE	CHL090100051	CGCGGAGUAGAGCAGUCUGGUAGCUCGUCGGGCUCAUAACCCGAAGGCCAAUGGUUCAAAUCCAUUCUCCGCUACCA
Cyanidioschyzon merolae	Chloroplast	eMet	Met	CAU	tRNADB-CE	CHL090100050	GGCUCAGUAGCUCAGAGGUUAGAGCGGGGGACUCAUAAGCCUCAGGUCGUAGGUUCAAAUCUUACCUGAGCCACCA
Cyanidioschyzon merolae	Mitochondria	Ile	Ile	GAU	NCBI	NC_000887.3	GAGUCUAUAGCUCAACGGUUAGAGCGCACGCCUGAUAAGCGUGAGGGUGGUUGUUCAAGUCAACUUAGACUCACCA
Cyanidioschyzon merolae	Mitochondria	iMet	Met	CAU	NCBI	NC_000887.3	UGCGGGAUAGAGUAGAGGUUAACUCAUCAGACUCAUAAUCUGAAAAUCAUAGGUUCAAAUCCUAUUCCCGCUACCA
Cyanidioschyzon merolae	Mitochondria	eMet	Met	CAU	NCBI	NC_000887.3	AGCGGACUAGUUCAGUGGCUAGAACAGCAGAAUCAUAAUCUGCGUGUCGGGGGUUCGAGUCCCUCUUCCGCUACCA
Escherichia coli str. K-12 substr. MG1655		Ile1	Ile	GAU	NCBI	NC_000913.3	AGGCUUGUAGCUCAGGUGGUUAGAGCGCACCCCUGAUAAGGGUGAGGUCGGUGGUUCAAGUCCACUCAGGCCUACCA
Escherichia coli str. K-12 substr. MG1655		Ile2	Ile	CAU	NCBI	NC_000913.3	GGCCCCUUAGCUCAGUGGUUAGAGCAGGCGACUCAUAAUCGCUUGGUCGCUGGUUCAAGUCCAGCAGGGGCCACCA
Escherichia coli str. K-12 substr. MG1655		Ile2v	Ile	CAU	NCBI	NC_000913.3	GGCCCUUUAGCUCAGUGGUUAGAGCAGGCGACUCAUAAUCGCUUGGUCGCUGGUUCAAGUCCAGCAAGGGCCACCA
Escherichia coli str. K-12 substr. MG1655		fMet1	Met	CAU	NCBI	NC_000913.3	CGCGGGGUGGAGCAGCCUGGUAGCUCGUCGGGCUCAUAACCCGAAGGUCGUCGGUUCAAAUCCGGCCCCCGCAACCA
Escherichia coli str. K-12 substr. MG1655		fMet2	Met	CAU	NCBI	NC_000913.3	CGCGGGGUGGAGCAGCCUGGUAGCUCGUCGGGCUCAUAACCCGAAGAUCGUCGGUUCAAAUCCGGCCCCCGCAACCA
Escherichia coli str. K-12 substr. MG1655		Met	Met	CAU	NCBI	NC_000913.3	GGCUACGUAGCUCAGUUGGUUAGAGCACAUCACUCAUAAUGAUGGGGUCACAGGUUCGAAUCCCGUCGUAGCCACCA
Pseudomonas putida NBRC 14164		Ile1	Ile	GAU	NCBI	AP013070.1	AGGUCUGUAGCUCAGUUGGUUAGAGCGCACCCCUGAUAAGGGUGAGGUCGGCAGUUCAAAUCUGCCCAGACCUACCA
Pseudomonas putida NBRC 14164		Ile2	Ile	CAU	NCBI	AP013070.1	GGGCCUAUAGCUCAGUUGGUUAGAGCAGAGGACUCAUAAUCCUUUGGUCCACGGUUCAAGUCCGUGUGGGCCCACCA
Pseudomonas putida NBRC 14164		fMet1	Met	CAU	NCBI	AP013070.1	CGCGGGAUGGAGCAGCCUGGUAGCUCGUCGGGCUCAUAACCCGAAGGUCGUCGGUUCAAAUCCGGCUCCCGCAACCA
Pseudomonas putida NBRC 14164		fMet2	Met	CAU	NCBI	AP013070.1	CGCGGGAUGGAGCAGUCUGGUAGCUCGUCGGGCUCAUAACCCGAAGGUCGUCGGUUCAAAUCCGGCUCCCGCAACCA
Pseudomonas putida NBRC 14164		fMet3	Met	CAU	NCBI	AP013070.1	CGCGGGGUGGAGCAGCUUGGUAGCUCGUCGGGCUCAUAACCCGAAGGUCGUUGGUUCAAAUCCAGCCCCCGCAACCA
Pseudomonas putida NBRC 14164		Met	Met	CAU	NCBI	AP013070.1	GGCUACAUAGCUCAGUUGGUUAGAGCAUAGCAUUCAUAAUGCUGGGGUCCGGGGUUCAAGUCCCUGUGUAGCCACCA
Vibrio cholerae O1 biovar eltor str. N16961		Ile1	Ile	CAU	tRNADB-CE	C026095	GGGUCUGUAGCUCAGGUGGUUAGAGCGUACGCCUGAUAAGCGUAAGGUCGGUGGUUCGAGUCCACUCAGACCCACCA
Vibrio cholerae O1 biovar eltor str. N16961		Ile2	Ile	CAU	tRNADB-CE	C026168	GGCCCCUUAGCUCAGUGGUUAGAGCAGGCGACUCAUAAUCGCUUGGUCCCCAGUUCGAACCUGGGAGGGGCCACCA
Vibrio cholerae O1 biovar eltor str. N16961		fMet1	Met	CAU	tRNADB-CE	C026107	CGCGGGAUGGAGCAGCUUGGUAGCUCGUCGGGCUCAUAACCCGAAGGUCGUUGGUUCAAAUCCAGCUCCCGCAACCA
Vibrio cholerae O1 biovar eltor str. N16961		fMet2	Met	CAU	tRNADB-CE	C026105	CGCGGGGUGGAGCAGCUUGGUAGCUCGUCGGGCUCAUAACCCGAAGGUCGUCGGUUCAAAUCCGGCCCCCGCAACCA
Vibrio cholerae O1 biovar eltor str. N16961		fMet3	Met	CAU	tRNADB-CE	C026109	CGCGGGGUGGAGCAGCUUGGUAGCUCGUCGGGCUCAUAACCCGAAGGUCGUUGGUUCAAAUCCAGCCCCCGCAACCA
Vibrio cholerae O1 biovar eltor str. N16961		fMet4	Met	CAU	tRNADB-CE	C026121	CGCGGGGUGGAGCAGCUUGGUAGCUCGUCGGGCUCAUAACCCGAAGGUCGUUGGUUCAAAUCCGGCCCCCGCAACCA
Vibrio cholerae O1 biovar eltor str. N16961		Met1	Met	CAU	tRNADB-CE	C026131	GGCUACGUAGCUCAGUUGGUUAGAGCACAUCACUCAUAAUGAUGGGGUCACAGGUUCAAAUCCCGUCGUAGCCACCA
Vibrio cholerae O1 biovar eltor str. N16961		Met2	Met	CAU	tRNADB-CE	C026135	GGCUACGUAGCUCAGUUGGUUAGAGCACAUCACUCAUAAUGAUGGGGUCACAGGUUCGAAUCCCGUCGUAGCCACCA
