# Supplementary material for: A tRNA modification with aminovaleramide facilitates AUA decoding in protein synthesis
Source: Nat Chem Biol. 2024 Sep 19;21(4):522–31. doi: 10.1038/s41589-024-01726-x (PMC11938285; doi:10.1038/s41589-024-01726-x)
Supplement: Supplementary file 4 — Retention time windows and m/z values of precursor and product ions for dynamic MRM. [file 41589_2024_1726_MOESM4_ESM.xlsx]

## Sheet: Supplementary Data Set 2
Supplementary Data Set 2. Retention time windows and m/z values of precursor and product ions for dynamic MRM
Compound Name	ISTD?	Precursor Ion	MS1 Res	Product Ion	MS2 Res	Primary	Trigger	Threshold	Ret Time (min)	Delta Ret Time	Fragmentor	Collision Energy	Cell Accelerator Voltage	Polarity	Trigger Entrance Delay (cycles)	Trigger Delay (cycles)	Trigger Window	IsLogicEnabled	Trigger Logic Flag	Trigger Ratio	Trigger Ratio Window	Ignore MRM
15N-dA	FALSE	257	Unit	141	Unit	TRUE	FALSE	0	8.12	3	380	10	7	Positive	0	0	0	FALSE	AND	1	1	FALSE
ac4C	FALSE	286	Unit	154	Unit	TRUE	FALSE	0	7.7	3	380	4	7	Positive	0	0	0	FALSE	AND	1	1	FALSE
acp3U	FALSE	346	Unit	214	Unit	TRUE	FALSE	0	2.2	3	380	10	7	Positive	0	0	0	FALSE	AND	1	1	FALSE
Am	FALSE	282	Unit	136	Unit	TRUE	FALSE	0	9.2	3	380	10	2	Positive	0	0	0	FALSE	AND	1	1	FALSE
Cm	FALSE	258	Unit	112	Unit	TRUE	FALSE	0	4.3	3	380	4	7	Positive	0	0	0	FALSE	AND	1	1	FALSE
cmo5U	FALSE	319	Unit	187	Unit	TRUE	FALSE	0	3.5	4	380	4	7	Positive	0	0	0	FALSE	AND	1	1	FALSE
D	FALSE	247	Unit	115	Unit	TRUE	FALSE	0	1.5	2	380	4	7	Positive	0	0	0	FALSE	AND	1	1	FALSE
Gm	FALSE	298	Unit	152	Unit	TRUE	FALSE	0	6.7	3	380	6	7	Positive	0	0	0	FALSE	AND	1	1	FALSE
I	FALSE	269	Unit	137	Unit	TRUE	FALSE	0	4.8	2	380	4	7	Positive	0	0	0	FALSE	AND	1	1	FALSE
L	FALSE	372	Unit	240	Unit	TRUE	FALSE	0	6	3	380	10	2	Positive	0	0	0	FALSE	AND	1	1	FALSE
m1A	FALSE	282	Unit	150	Unit	TRUE	FALSE	0	2.8	3	380	16	7	Positive	0	0	0	FALSE	AND	1	1	FALSE
m1G	FALSE	298	Unit	166	Unit	TRUE	FALSE	0	6.7	3	380	8	7	Positive	0	0	0	FALSE	AND	1	1	FALSE
m2A/m6A	FALSE	282	Unit	150	Unit	TRUE	FALSE	0	10	3	380	16	7	Positive	0	0	0	FALSE	AND	1	1	FALSE
T	FALSE	259	Unit	127	Unit	TRUE	FALSE	0	5.2	2	380	6	2	Positive	0	0	0	FALSE	AND	1	1	FALSE
m6t6A	FALSE	427	Unit	295	Unit	TRUE	FALSE	0	9.8	4	380	8	7	Positive	0	0	0	FALSE	AND	1	1	FALSE
m7G	FALSE	298	Unit	166	Unit	TRUE	FALSE	0	4.4	3	380	10	7	Positive	0	0	0	FALSE	AND	1	1	FALSE
mcmo5U	FALSE	333	Unit	201	Unit	TRUE	FALSE	0	7	6	380	4	4	Positive	0	0	0	FALSE	AND	1	1	FALSE
mnm5s2U	FALSE	304	Unit	172	Unit	TRUE	FALSE	0	3	5	380	8	7	Positive	0	0	0	FALSE	AND	1	1	FALSE
mnm5U	FALSE	288	Unit	239	Unit	TRUE	FALSE	0	5	4	380	8	4	Positive	0	0	0	FALSE	AND	1	1	FALSE
ms2io6A	FALSE	398	Unit	266	Unit	TRUE	FALSE	0	13.7	6	380	10	7	Positive	0	0	0	FALSE	AND	1	1	FALSE
oQ	FALSE	426	Unit	163	Unit	TRUE	FALSE	0	6	3	380	8	7	Positive	0	0	0	FALSE	AND	1	1	FALSE
Q	FALSE	410	Unit	295	Unit	TRUE	FALSE	0	6	3	380	10	7	Positive	0	0	0	FALSE	AND	1	1	FALSE
s2C	FALSE	260	Unit	128	Unit	TRUE	FALSE	0	3.2	2	380	4	7	Positive	0	0	0	FALSE	AND	1	1	FALSE
s4U	FALSE	261	Unit	129	Unit	TRUE	FALSE	0	6	2	380	4	7	Positive	0	0	0	FALSE	AND	1	1	FALSE
t6A	FALSE	413	Unit	281	Unit	TRUE	FALSE	0	8.7	3	380	8	7	Positive	0	0	0	FALSE	AND	1	1	FALSE
Um	FALSE	259	Unit	113	Unit	TRUE	FALSE	0	5.8	2	380	4	2	Positive	0	0	0	FALSE	AND	1	1	FALSE
Y	FALSE	245	Unit	191	Unit	TRUE	FALSE	0	1.6	2	380	8	7	Positive	0	0	0	FALSE	AND	1	1	FALSE
ava2C	FALSE	342	Unit	210	Unit	TRUE	FALSE	0	7.79	2	380	10	2	Positive	0	0	0	FALSE	AND	1	1	FALSE
L+1	FALSE	373	Unit	241	Unit	TRUE	FALSE	0	6	3	380	10	2	Positive	0	0	0	FALSE	AND	1	1	FALSE
L+2	FALSE	374	Unit	242	Unit	TRUE	FALSE	0	6	3	380	10	2	Positive	0	0	0	FALSE	AND	1
L+3	FALSE	375	Unit	243	Unit	TRUE	FALSE	0	6	3	380	10	2	Positive	0	0	0	FALSE	AND	1
L+4	FALSE	376	Unit	244	Unit	TRUE	FALSE	0	6	3	380	10	2	Positive	0	0	0	FALSE	AND	1
L+5	FALSE	377	Unit	245	Unit	TRUE	FALSE	0	6	3	380	10	2	Positive	0	0	0	FALSE	AND	1
L+6	FALSE	378	Unit	246	Unit	TRUE	FALSE	0	6	3	380	10	2	Positive	0	0	0	FALSE	AND	1
L+7	FALSE	379	Unit	247	Unit	TRUE	FALSE	0	6	3	380	10	2	Positive	0	0	0	FALSE	AND	1
L+8	FALSE	380	Unit	248	Unit	TRUE	FALSE	0	6	3	380	10	2	Positive	0	0	0	FALSE	AND	1
ava2C+1	FALSE	343	Unit	211	Unit	TRUE	FALSE	0	7.79	2	380	10	2	Positive	0	0	0	FALSE	AND	1	1	FALSE
ava2C+2	FALSE	344	Unit	212	Unit	TRUE	FALSE	0	7.79	2	380	10	2	Positive	0	0	0	FALSE	AND	1	1	FALSE
ava2C+3	FALSE	345	Unit	213	Unit	TRUE	FALSE	0	7.79	2	380	10	2	Positive	0	0	0	FALSE	AND	1	1	FALSE
ava2C+4	FALSE	346	Unit	214	Unit	TRUE	FALSE	0	7.79	2	380	10	2	Positive	0	0	0	FALSE	AND	1	1	FALSE
ava2C+5	FALSE	347	Unit	215	Unit	TRUE	FALSE	0	7.79	2	380	10	2	Positive	0	0	0	FALSE	AND	1	1	FALSE
ava2C+6	FALSE	348	Unit	216	Unit	TRUE	FALSE	0	7.79	2	380	10	2	Positive	0	0	0	FALSE	AND	1	1	FALSE
ava2C+7	FALSE	349	Unit	217	Unit	TRUE	FALSE	0	7.79	2	380	10	2	Positive	0	0	0	FALSE	AND	1	1	FALSE
ava2C+8	FALSE	350	Unit	218	Unit	TRUE	FALSE	0	7.79	2	380	10	2	Positive	0	0	0	FALSE	AND	1	1	FALSE
