# Supplementary material for: A tRNA modification with aminovaleramide facilitates AUA decoding in protein synthesis
Source: Nat Chem Biol. 2024 Sep 19;21(4):522–31. doi: 10.1038/s41589-024-01726-x (PMC11938285; doi:10.1038/s41589-024-01726-x)
Supplement: Supplementary file 5 — Statistical source data. [file 41589_2024_1726_MOESM5_ESM.xlsx]

## Sheet: Fig. 3b,d,f
Figure 3
b
Aminoacylation assay	min	C34 t6A37	L34 t6A37	ava2C34 t6A37
	0	0	0	0
	1	13.582	484.991	475.994
	5	18.433	938.692	902.451
	10	5.821	1033.68	957.373
	15	32.986	994.566	1003.68
	20	12.612	1050.44	1019.83
d
A-site binding assay		AUA					AUG
		1	2	3	average	stdev	1	2	3	average	stdev
	C34 A37	0.47011	0.369959	0.30261	0.380893	0.0842833	1.60198	1.57289	1.54783	1.57423	0.0271021
	C34 t6A37	0.584946	0.484277	0.432201	0.500475	0.0776499	1.30999	1.23672	1.14872	1.23181	0.0807484
	L34 t6A37	1.42444	1.29536	1.23231	1.31737	0.0979336	0.54564	0.420887	0.45034	0.472289	0.0652085
	ava2C34 t6A37	1.39481	1.28716	1.24231	1.30809	0.0783725	0.310474	0.288963	0.303298	0.300912	0.010952
f
reporter assay		AUC					AUA
		1	2	3	average	stdev	1	2	3	average	stdev
	Ara02	1.05374	0.974445	0.973888	1.00069	0.0459426	1.02383	0.996103	0.980549	1.00016	0.0219223
	Ara002	0.98926	0.991282	0.940871	0.973804	0.028539	0.733647	0.744142	0.744273	0.740687	0.00609746
