# Supplementary material for: A tRNA modification with aminovaleramide facilitates AUA decoding in protein synthesis
Source: Nat Chem Biol. 2024 Sep 19;21(4):522–31. doi: 10.1038/s41589-024-01726-x (PMC11938285; doi:10.1038/s41589-024-01726-x)
Supplement: Supplementary file 6 — Statistical source data. [file 41589_2024_1726_MOESM6_ESM.xlsx]

## Sheet: Fig. 5b
Figure 5b
P. putida Ile2
binding ratio (%) = ribosome-bound tRNA/(ribosome-bound tRNA+unbound tRNA)*100
	1	2	3	4	5	average	stdev
w/o mRNA	8.01883	5.46915	7.49857	7.44178	7.41419	7.17	0.98169
AUAA	28.1027	23.5501	22.7684	22.7696	24.8376	24.41	2.23291
AUAdA	22.1923	18.2916	20.347	17.0627	19.0593	19.39	1.96856
AUAAm	22.5304	16.6693	19.2823	20.0946	20.5887	19.83	2.13473
AUAA(F)	29.6406	27.6424	26.5037	28.732	28.0317	28.11	1.17629
