# Supplementary material for: A tRNA modification with aminovaleramide facilitates AUA decoding in protein synthesis
Source: Nat Chem Biol. 2024 Sep 19;21(4):522–31. doi: 10.1038/s41589-024-01726-x (PMC11938285; doi:10.1038/s41589-024-01726-x)
Supplement: Supplementary file 8 — Statistical source data. [file 41589_2024_1726_MOESM8_ESM.xlsx]

## Sheet: Extended Data Fig. 5
	V. cholerae			E. coli
	Replicate 1	Replicate 2	Replicate 3	Replicate 1	Replicate 2	Replicate 3
ac4C	100.645	95.3531	104.002	69.9021	66.3517	66.959
acp3U	97.945	88.4035	86.1415	133.29	64.9838	101.726
Am	81.7925	77.6739	94.9162	94.1303	108.175	97.6943
Cm	98.8063	96.1547	105.039	73.1979	70.1224	67.5351
cmo5U	98.4823	101.462	100.056	74.1282	75.6702	63.2148
D	99.7755	101.566	95.9198	96.7505	108.281	94.969
Gm	40.5393	37.1755	37.3151	105.641	104.922	89.4364
I	97.7721	95.0643	107.164	97.5975	98.5014	102.327
k2C	8.95464	10.5859	4.17519	81.5073	117.252	101.241
m1A	104.203	95.0815	100.715	0.66173	0.922427	1.00684
m1G	89.1285	92.4209	89.0027	95.2918	107.957	96.7515
m2A	68.5106	68.1386	64.5199	101.287	106.582	92.1314
m6A	103.273	96.8815	99.8453	71.2772	73.113	68.2355
m5U	97.7789	100.431	101.79	100.866	102.666	91.8274
m6t6A	64.34	69.3291	63.7626	105.178	101.98	92.8418
m7G	97.8717	100.423	101.706	89.2944	94.4754	85.4408
mcmo5U	56.3877	66.181	63.339	98.318	100.235	101.447
mnm5s2U	101.946	102.313	95.7417	100.856	90.952	93.7669
ms2io6A	77.7701	145.494	76.736	0	0	0
oQ	97.451	110.602	91.9469	0	0	0
Q	54.8505	60.0528	62.3585	102.637	98.1533	99.2093
s2C	95.1486	91.8159	102.909	99.1951	115.223	85.5818
s4U	84.6189	104.642	110.739	79.5492	88.0095	73.8459
t6A	101.355	92.4777	94.8485	102.259	102.486	95.2545
Um	0	0	0	108.79	96.2968	94.9128
Y	113.152	94.4809	92.3674	84.6641	93.8262	82.7607
