# Supplementary material for: A tRNA modification with aminovaleramide facilitates AUA decoding in protein synthesis
Source: Nat Chem Biol. 2024 Sep 19;21(4):522–31. doi: 10.1038/s41589-024-01726-x (PMC11938285; doi:10.1038/s41589-024-01726-x)
Supplement: Supplementary file 9 — Statistical source data. [file 41589_2024_1726_MOESM9_ESM.xlsx]

## Sheet: Extended Data Fig. 7f,g
f	Normalized UV spectra of chemically synthesized ava2C and Lysidine						g	UV spectra of chemically synthesized ava2C
	The maximum value of absorbance was normalized to 1 in each spectrum.
Wavelength (nm)	Lysidine pH7	ava2C pH7					Wavelength (nm)	pH2	pH3	pH4	pH5	pH6	pH7	pH8	pH9	pH10		Settings
190	0.659615	0.641269					190	4.593	6.5	7.328	8.48	8.357	7.987	8.346	6.829	7.999		Low Wavelength	190 nm
191	0.6625	0.585789					191	4.369	6.31	6.466	7.367	7.691	7.296	7.92	6.575	7.377		High Wavelength	1100 nm
192	0.710577	0.537375					192	4.129	6.041	5.816	6.534	7.055	6.693	7.465	6.163	6.771		Interval	1 nm
193	0.638462	0.497631					193	3.875	5.765	5.501	5.72	6.532	6.198	7.007	5.681	6.234		Speed	Low
194	0.605769	0.466479					194	3.646	5.58	4.93	5.089	6.18	5.81	6.555	5.259	5.781		Mode	Absorbance
195	0.615385	0.43902					195	3.46	5.413	4.356	4.577	5.864	5.468	6.167	4.858	5.403		Bandwidth	5 nm
196	0.616346	0.412766					196	3.288	5.166	4.111	4.204	5.483	5.141	5.737	4.388	5.138		Cycles	Single cycle
197	0.539423	0.400883					197	3.244	5.075	3.807	4.269	5.286	4.993	5.513	4.22	5.023		Sample Replicates	1
198	0.354808	0.392453					198	3.255	5.08	3.569	4.344	5.211	4.888	5.484	4.199	4.916		Check Reference	FALSE
199	0.228846	0.390526					199	3.306	5.118	3.745	4.407	5.206	4.864	5.482	4.221	4.905		Path Length	0.5 mm
200	0.181731	0.395664					200	3.446	5.211	4.024	4.462	5.248	4.928	5.511	4.313	5.013		Normalise Absorbance	TRUE
201	0.175962	0.407708					201	3.707	5.385	4.47	4.593	5.383	5.078	5.629	4.511	5.226		Background Correction	TRUE
202	0.193269	0.42505					202	4.066	5.655	4.944	4.896	5.609	5.294	5.811	4.8	5.531		Background Wavelength	340 nm
203	0.266346	0.453713					203	4.573	6.086	5.238	5.309	5.987	5.651	6.115	5.189	5.98
204	0.335577	0.482778					204	5.021	6.488	5.632	5.663	6.362	6.013	6.409	5.55	6.399
205	0.395192	0.51658					205	5.524	6.943	6.159	6.154	6.773	6.434	6.78	6.005	6.883
206	0.446154	0.551666					206	6.057	7.437	6.679	6.713	7.206	6.871	7.217	6.519	7.394
207	0.497115	0.588679					207	6.645	7.993	7.216	7.23	7.706	7.332	7.706	7.063	7.947
208	0.554808	0.630911					208	7.31	8.603	7.746	7.779	8.273	7.858	8.24	7.644	8.554
209	0.610577	0.687595					209	8.159	9.366	8.472	8.541	8.983	8.564	8.936	8.401	9.32
210	0.676923	0.731594					210	8.833	9.972	9.1	9.138	9.568	9.112	9.479	9.004	9.905
211	0.726923	0.773745					211	9.477	10.548	9.668	9.705	10.145	9.637	9.983	9.58	10.457
212	0.774038	0.814773					212	10.099	11.099	10.208	10.244	10.692	10.148	10.479	10.125	10.977
213	0.816346	0.85283					213	10.684	11.623	10.737	10.755	11.197	10.622	10.967	10.637	11.436
214	0.855769	0.885909					214	11.191	12.1	11.185	11.215	11.65	11.034	11.408	11.107	11.83
215	0.892308	0.915777					215	11.636	12.526	11.571	11.623	12.056	11.406	11.792	11.527	12.191
216	0.932692	0.949578					216	12.115	12.964	12.014	12.056	12.478	11.827	12.179	11.97	12.549
217	0.958654	0.970454					217	12.438	13.243	12.304	12.321	12.751	12.087	12.435	12.253	12.731
218	0.976923	0.985468					218	12.687	13.463	12.519	12.513	12.968	12.274	12.628	12.446	12.842
219	0.991346	0.994862					219	12.837	13.599	12.644	12.633	13.104	12.391	12.747	12.585	12.903
220	0.997115	0.998715					220	12.907	13.654	12.692	12.692	13.16	12.439	12.813	12.667	12.896
221	0.998077	1					221	12.922	13.651	12.706	12.696	13.159	12.455	12.804	12.666	12.804
222	1	0.999839					222	12.908	13.6	12.726	12.67	13.121	12.453	12.739	12.632	12.682
223	0.996154	0.992935					223	12.854	13.522	12.707	12.617	13.057	12.367	12.681	12.598	12.598
224	0.982692	0.98322					224	12.734	13.388	12.621	12.505	12.945	12.246	12.575	12.496	12.45
225	0.971154	0.97503					225	12.589	13.221	12.477	12.364	12.794	12.144	12.439	12.348	12.288
226	0.961538	0.964031					226	12.421	13.06	12.294	12.201	12.627	12.007	12.296	12.207	12.144
227	0.949038	0.949338					227	12.227	12.878	12.117	12.02	12.447	11.824	12.124	12.036	11.98
228	0.934615	0.930229					228	11.986	12.623	11.895	11.8	12.215	11.586	11.884	11.797	11.759
229	0.916346	0.91674					229	11.812	12.437	11.724	11.633	12.046	11.418	11.718	11.628	11.604
230	0.902885	0.903573					230	11.63	12.253	11.547	11.46	11.869	11.254	11.555	11.461	11.452
231	0.8875	0.889041					231	11.425	12.051	11.347	11.273	11.673	11.073	11.366	11.279	11.283
232	0.868269	0.870494					232	11.174	11.786	11.09	11.028	11.423	10.842	11.123	11.042	11.063
233	0.845192	0.84721					233	10.87	11.45	10.779	10.72	11.112	10.552	10.822	10.74	10.779
234	0.822115	0.824006					234	10.554	11.116	10.479	10.424	10.803	10.263	10.523	10.436	10.487
235	0.796154	0.797832					235	10.2	10.747	10.135	10.093	10.451	9.937	10.185	10.106	10.169
236	0.776923	0.778563					236	9.954	10.478	9.883	9.846	10.198	9.697	9.938	9.861	9.933
237	0.758654	0.760498					237	9.714	10.226	9.652	9.606	9.956	9.472	9.708	9.633	9.705
238	0.741346	0.742674					238	9.468	9.976	9.423	9.365	9.709	9.25	9.479	9.408	9.478
239	0.724038	0.724287					239	9.224	9.717	9.185	9.122	9.458	9.021	9.24	9.171	9.238
240	0.704808	0.705098					240	8.973	9.445	8.939	8.869	9.197	8.782	8.99	8.923	8.976
241	0.684615	0.682939					241	8.677	9.129	8.649	8.578	8.891	8.506	8.698	8.648	8.67
242	0.664423	0.668246					242	8.483	8.921	8.454	8.388	8.691	8.323	8.503	8.471	8.468
243	0.650962	0.654998					243	8.316	8.739	8.284	8.221	8.52	8.158	8.334	8.313	8.287
244	0.635577	0.640947					244	8.138	8.542	8.105	8.043	8.335	7.983	8.156	8.142	8.088
245	0.617308	0.623204					245	7.908	8.293	7.878	7.81	8.098	7.762	7.929	7.925	7.829
246	0.596154	0.602328					246	7.639	8.004	7.609	7.533	7.82	7.502	7.665	7.667	7.521
247	0.576923	0.578964					247	7.335	7.686	7.306	7.227	7.512	7.211	7.368	7.374	7.173
248	0.557692	0.564432					248	7.142	7.49	7.114	7.04	7.321	7.03	7.183	7.195	6.96
249	0.543269	0.550141					249	6.953	7.294	6.924	6.856	7.132	6.852	7.001	7.016	6.752
250	0.525	0.531995					250	6.718	7.051	6.688	6.622	6.894	6.626	6.775	6.788	6.495
251	0.502885	0.509273					251	6.42	6.748	6.388	6.331	6.59	6.343	6.493	6.498	6.185
252	0.477885	0.487194					252	6.124	6.443	6.096	6.047	6.296	6.068	6.211	6.215	5.88
253	0.459615	0.468487					253	5.869	6.184	5.848	5.804	6.049	5.835	5.973	5.976	5.621
254	0.438462	0.446648					254	5.58	5.898	5.562	5.526	5.764	5.563	5.707	5.703	5.34
255	0.419231	0.428181					255	5.339	5.647	5.318	5.289	5.518	5.333	5.477	5.47	5.1
256	0.398077	0.40827					256	5.078	5.374	5.057	5.03	5.253	5.085	5.225	5.215	4.847
257	0.378846	0.389081					257	4.826	5.119	4.807	4.783	5	4.846	4.984	4.967	4.614
258	0.3625	0.371819					258	4.602	4.888	4.584	4.567	4.779	4.631	4.769	4.749	4.404
259	0.348077	0.356885					259	4.411	4.691	4.393	4.382	4.587	4.445	4.586	4.563	4.225
260	0.332692	0.342593					260	4.226	4.51	4.208	4.201	4.398	4.267	4.407	4.384	4.061
261	0.323077	0.33328					261	4.105	4.387	4.092	4.085	4.277	4.151	4.291	4.267	3.959
262	0.314423	0.324127					262	3.991	4.269	3.981	3.975	4.163	4.037	4.179	4.156	3.865
263	0.303846	0.314492					263	3.875	4.147	3.863	3.859	4.045	3.917	4.062	4.039	3.772
264	0.295192	0.304857					264	3.755	4.021	3.744	3.742	3.924	3.797	3.942	3.915	3.681
265	0.2875	0.296507					265	3.649	3.914	3.643	3.644	3.817	3.693	3.839	3.802	3.609
266	0.282692	0.288398					266	3.557	3.813	3.552	3.551	3.717	3.592	3.738	3.696	3.555
267	0.276923	0.28326					267	3.504	3.752	3.5	3.496	3.655	3.528	3.672	3.629	3.531
268	0.273077	0.279165					268	3.461	3.707	3.458	3.452	3.609	3.477	3.62	3.579	3.516
269	0.269231	0.275793					269	3.43	3.669	3.421	3.417	3.568	3.435	3.578	3.536	3.509
270	0.266346	0.272742					270	3.405	3.635	3.391	3.387	3.532	3.397	3.538	3.491	3.51
271	0.264423	0.269771					271	3.379	3.603	3.37	3.361	3.502	3.36	3.501	3.452	3.517
272	0.263462	0.266399					272	3.344	3.572	3.343	3.328	3.469	3.318	3.463	3.417	3.531
273	0.261538	0.264071					273	3.322	3.548	3.318	3.305	3.443	3.289	3.435	3.387	3.536
274	0.258654	0.261501					274	3.299	3.516	3.29	3.277	3.408	3.257	3.399	3.346	3.535
275	0.255769	0.257326					275	3.255	3.468	3.25	3.235	3.36	3.205	3.349	3.299	3.526
276	0.251923	0.252188					276	3.198	3.41	3.203	3.187	3.305	3.141	3.293	3.243	3.503
277	0.248077	0.24721					277	3.139	3.351	3.149	3.13	3.246	3.079	3.232	3.179	3.475
278	0.242308	0.240546					278	3.055	3.265	3.061	3.044	3.154	2.996	3.14	3.085	3.427
279	0.234615	0.233962					279	2.975	3.177	2.98	2.963	3.067	2.914	3.058	3	3.365
280	0.226923	0.225933					280	2.877	3.073	2.884	2.869	2.966	2.814	2.962	2.899	3.282
281	0.218269	0.217342					281	2.764	2.961	2.776	2.762	2.853	2.707	2.85	2.786	3.189
282	0.210577	0.208671					282	2.652	2.847	2.669	2.656	2.739	2.599	2.737	2.673	3.093
283	0.201923	0.199679					283	2.54	2.729	2.559	2.548	2.624	2.487	2.625	2.56	2.989
284	0.192308	0.187475					284	2.382	2.566	2.405	2.393	2.462	2.335	2.468	2.404	2.839
285	0.178846	0.176395					285	2.238	2.418	2.264	2.254	2.317	2.197	2.326	2.263	2.702
286	0.167308	0.164914					286	2.09	2.264	2.118	2.11	2.168	2.054	2.178	2.119	2.555
287	0.155769	0.153994					287	1.945	2.115	1.974	1.968	2.022	1.918	2.033	1.976	2.409
288	0.144231	0.142593					288	1.794	1.959	1.823	1.82	1.869	1.776	1.884	1.827	2.254
289	0.131731	0.130068					289	1.627	1.788	1.658	1.66	1.701	1.62	1.723	1.666	2.081
290	0.118269	0.116901					290	1.457	1.611	1.491	1.496	1.531	1.456	1.558	1.502	1.901
291	0.102885	0.101887					291	1.26	1.411	1.299	1.308	1.336	1.269	1.366	1.314	1.685
292	0.091346	0.090887					292	1.116	1.265	1.154	1.168	1.191	1.132	1.223	1.174	1.517
293	0.080769	0.079968					293	0.974	1.116	1.011	1.027	1.046	0.996	1.082	1.032	1.342
294	0.069231	0.06937					294	0.834	0.971	0.872	0.889	0.903	0.864	0.944	0.895	1.168
295	0.058654	0.059655					295	0.707	0.841	0.745	0.764	0.773	0.743	0.818	0.771	1.004
296	0.05	0.050984					296	0.596	0.728	0.634	0.656	0.663	0.635	0.71	0.662	0.861
297	0.040385	0.041831					297	0.479	0.605	0.516	0.542	0.547	0.521	0.594	0.547	0.709
298	0.033654	0.035568					298	0.399	0.52	0.436	0.464	0.466	0.443	0.514	0.468	0.602
299	0.027885	0.030189					299	0.326	0.446	0.364	0.394	0.394	0.376	0.444	0.399	0.509
300	0.023077	0.025291					300	0.263	0.379	0.299	0.329	0.329	0.315	0.382	0.339	0.425
301	0.019231	0.020955					301	0.208	0.321	0.241	0.271	0.272	0.261	0.324	0.284	0.345
302	0.015385	0.017262					302	0.16	0.271	0.193	0.226	0.222	0.215	0.273	0.234	0.279
303	0.011538	0.013569					303	0.114	0.221	0.147	0.181	0.173	0.169	0.226	0.184	0.217
304	0.009615	0.01116					304	0.087	0.187	0.116	0.149	0.142	0.139	0.194	0.152	0.176
305	0.006731	0.009153					305	0.062	0.158	0.091	0.123	0.118	0.114	0.166	0.124	0.142
306	0.005769	0.007387					306	0.041	0.135	0.072	0.104	0.096	0.092	0.142	0.1	0.117
307	0.005769	0.005941					307	0.026	0.117	0.056	0.089	0.076	0.074	0.123	0.079	0.094
308	0.003846	0.004817					308	0.013	0.101	0.042	0.068	0.06	0.06	0.109	0.063	0.073
309	0.001923	0.003693					309	0	0.084	0.03	0.051	0.048	0.046	0.091	0.049	0.053
310	0.000962	0.002971					310	-0.008	0.073	0.022	0.046	0.04	0.037	0.077	0.04	0.042
311	0.001923	0.002409					311	-0.013	0.065	0.016	0.042	0.032	0.03	0.067	0.033	0.034
312	0.001923	0.001847					312	-0.016	0.057	0.014	0.038	0.026	0.023	0.061	0.028	0.029
313	0.001923	0.001365					313	-0.018	0.049	0.013	0.03	0.02	0.017	0.057	0.024	0.024
314	0.000962	0.001124					314	-0.022	0.044	0.01	0.024	0.016	0.014	0.056	0.02	0.019
315	0.000962	0.001044					315	-0.026	0.039	0.005	0.021	0.013	0.013	0.052	0.018	0.015
316	0	0.000723					316	-0.024	0.034	0.001	0.019	0.009	0.009	0.045	0.014	0.016
317	0	0.000482					317	-0.023	0.033	0	0.019	0.006	0.006	0.04	0.009	0.016
318	0	0.000321					318	-0.022	0.033	-0.001	0.018	0.006	0.004	0.038	0.009	0.009
319	0	0.000321					319	-0.02	0.03	-0.002	0.016	0.007	0.004	0.038	0.009	0.005
320	0.000962	0.000161					320	-0.018	0.025	-0.002	0.013	0.007	0.002	0.037	0.009	0.007
321	0.000962	8.03e-05					321	-0.016	0.024	0	0.01	0.007	0.001	0.033	0.008	0.009
322	0	0.000161					322	-0.016	0.024	0	0.009	0.002	0.002	0.034	0.003	0.011
323	0	0.000321					323	-0.018	0.021	-0.002	0.013	-0.002	0.004	0.033	0	0.01
324	0	0.000401					324	-0.016	0.021	-0.002	0.01	-0.003	0.005	0.025	0.002	0.006
325	0	0.000161					325	-0.014	0.021	-0.003	0.008	0	0.002	0.02	0.003	0.005
326	-0.00096	8.03e-05					326	-0.011	0.016	-0.007	0.007	0.002	0.001	0.022	0	0.006
327	-0.00096	-8e-05					327	-0.009	0.011	-0.006	0.005	0.002	-0.001	0.025	0.001	0.006
328	-0.00192	-0.00024					328	-0.005	0.008	-0.004	0.003	0.004	-0.003	0.025	0.005	0.003
329	-0.00096	-0.00024					329	-0.002	0.005	-0.004	0.001	0.003	-0.003	0.026	0.007	0
330	-0.00096	-8e-05					330	-0.005	0.005	-0.003	0.003	0	-0.001	0.024	0.004	0.001
331	0	0					331	-0.009	0.009	-0.002	0.007	0.002	0	0.015	-0.002	0.003
332	0	-8e-05					332	-0.01	0.009	-0.002	0.005	0.002	-0.001	0.009	-0.005	0.003
333	0	-8e-05					333	-0.009	0.005	-0.002	0.005	-0.002	-0.001	0.009	-0.002	0.002
334	0	0					334	-0.008	0.005	-0.003	0.006	-0.005	0	0.007	0.001	0.002
335	0	-8e-05					335	-0.002	0.003	-0.004	0.003	-0.006	-0.001	0.006	0.005	0.005
336	-0.00096	-0.00016					336	0.004	0	-0.004	0.002	-0.005	-0.002	0.007	0.008	0.004
337	-0.00192	-0.00024					337	0.004	0.001	-0.002	0.006	-0.002	-0.003	0.006	0.005	0
338	-0.00096	-0.00032					338	-0.003	0.006	-0.001	0.01	0.001	-0.004	0.005	0.006	0.002
339	0	-8e-05					339	-0.005	0.005	-0.001	0.005	0.001	-0.001	0.001	0.004	0
340	0	0					340	0	0	0	0	0	0	0	0	0
341	0	0					341	0.01	-0.005	0.002	0.001	0.002	0	0.005	0.001	0.002
342	0	0.000321					342	0.017	-0.002	0.005	0.003	0.005	0.004	0.011	0.007	0.003
343	0	0.000723					343	0.016	0.001	0.006	0.004	0.007	0.009	0.013	0.013	0.004
344	0.000962	0.000642					344	0.011	0	0.002	0.003	0.007	0.008	0.012	0.01	0.008
345	0.001923	0.000562					345	0.012	0	0	0.001	0.005	0.007	0.009	0.004	0.012
346	0.001923	0.000321					346	0.015	0	0.002	0.001	0.004	0.004	0.005	0.006	0.007
347	0.000962	0					347	0.02	-0.006	0.004	0.002	0.005	0	0.004	0.005	0.005
348	0	-0.00016					348	0.021	-0.009	0.005	0.008	0.004	-0.002	-0.001	0	0.007
349	-0.00192	-0.00032					349	0.026	-0.013	0.005	0.002	0.005	-0.004	0.005	-0.002	0.009
350	-0.00192	-0.00024					350	0.025	-0.014	0.006	-0.003	0.005	-0.003	0.005	0.003	0.018
351	0	0					351	0.022	-0.012	0.006	-0.002	0.002	0	0.001	0.003	0.02
352	-0.00096	-8e-05					352	0.025	-0.014	0.006	-0.003	0.002	-0.001	0.002	0.002	0.012
353	-0.00096	-0.00016					353	0.028	-0.012	0.007	-0.002	0.002	-0.002	0.002	0.005	0.008
354	0	-0.00016					354	0.03	-0.01	0.008	-0.001	-0.001	-0.002	0	0.008	0.006
355	0	0					355	0.027	-0.014	0.006	0	-0.002	0	-0.002	0.008	0.004
356	0	-0.00016					356	0.024	-0.017	0.006	-0.001	-0.002	-0.002	-0.002	0.003	0.005
357	0	-0.00016					357	0.026	-0.018	0.005	-0.001	-0.005	-0.002	-0.004	0.003	0.007
358	-0.00096	-8e-05					358	0.027	-0.019	0.003	-0.002	-0.007	-0.001	-0.005	0.004	0.007
359	-0.00096	-0.00016					359	0.026	-0.023	0.004	-0.005	-0.008	-0.002	-0.005	0.004	0.008
360	-0.00096	0					360	0.026	-0.027	0.005	-0.008	-0.007	0	-0.005	0.003	0.007
361	-0.00096	8.03e-05					361	0.026	-0.024	0.004	-0.007	-0.007	0.001	-0.006	0.001	0.006
362	-0.00096	-0.00024					362	0.024	-0.019	0.006	-0.002	-0.007	-0.003	-0.007	0	0.007
363	-0.00096	-0.00016					363	0.025	-0.018	0.006	-0.001	-0.006	-0.002	-0.009	0.002	0.007
364	-0.00096	0.000161					364	0.027	-0.017	0.005	0.001	-0.003	0.002	-0.009	0.002	0.007
365	-0.00096	0.000241					365	0.03	-0.017	0.004	0.002	0	0.003	-0.005	0.002	0.009
366	-0.00096	0					366	0.035	-0.016	0.005	0.002	0.004	0	0.002	0.005	0.013
367	0	-0.00016					367	0.043	-0.015	0.003	0	0.008	-0.002	0.005	0.007	0.013
368	0	0.000241					368	0.049	-0.009	-0.001	0.003	0.013	0.003	0	0.006	0.014
369	0	0.000562					369	0.055	0.006	0.002	0.004	0.026	0.007	-0.002	0.01	0.027
370	0.000962	0.000883					370	0.069	0.019	0.009	-0.001	0.042	0.011	0.005	0.014	0.038
371	0.000962	0.001525					371	0.087	0.031	0.01	-0.002	0.052	0.019	0.005	0.018	0.041
372	0.000962	0.002168					372	0.101	0.046	0.004	-0.003	0.067	0.027	0.003	0.027	0.051
373	0.001923	0.003051					373	0.122	0.08	-0.001	-0.003	0.102	0.038	0.017	0.035	0.079
374	0.001923	0.004416					374	0.137	0.107	0.002	-0.003	0.129	0.055	0.028	0.038	0.098
375	0.000962	0.005861					375	0.144	0.126	0.005	-0.005	0.15	0.073	0.031	0.038	0.111
376	0.000962	0.006343					376	0.152	0.135	0.008	-0.008	0.16	0.079	0.036	0.04	0.123
377	0.000962	0.006423					377	0.161	0.142	0.007	-0.005	0.167	0.08	0.039	0.045	0.132
378	0.000962	0.007065					378	0.167	0.151	0.005	-0.005	0.177	0.088	0.04	0.049	0.139
379	0	0.007949					379	0.173	0.16	0.005	-0.01	0.184	0.099	0.044	0.051	0.149
380	-0.00096	0.00827					380	0.176	0.16	0.008	-0.009	0.184	0.103	0.051	0.052	0.152
381	0	0.007949					381	0.169	0.149	0.008	-0.006	0.177	0.099	0.055	0.053	0.146
382	0	0.007146					382	0.153	0.131	0.006	-0.005	0.157	0.089	0.05	0.052	0.132
383	0	0.006825					383	0.141	0.12	0.003	-0.007	0.14	0.085	0.046	0.053	0.124
384	-0.00096	0.006985					384	0.138	0.119	0.002	-0.007	0.139	0.087	0.049	0.055	0.125
385	0	0.007306					385	0.138	0.117	0	-0.003	0.141	0.091	0.049	0.052	0.121
386	0.000962	0.006985					386	0.135	0.107	0.001	-0.004	0.14	0.087	0.05	0.052	0.117
387	0	0.006584					387	0.129	0.099	0.004	-0.005	0.137	0.082	0.049	0.051	0.117
388	-0.00096	0.006584					388	0.126	0.091	0.006	-0.002	0.126	0.082	0.046	0.049	0.114
389	-0.00096	0.006584					389	0.125	0.08	0.009	-0.001	0.114	0.082	0.045	0.048	0.108
390	-0.00096	0.006503					390	0.119	0.07	0.01	-0.004	0.109	0.081	0.048	0.047	0.102
391	0	0.006503					391	0.112	0.061	0.01	-0.005	0.105	0.081	0.049	0.05	0.1
392	0	0.006503					392	0.113	0.063	0.01	-0.001	0.105	0.081	0.047	0.052	0.097
393	0	0.006744					393	0.11	0.07	0.011	0.002	0.108	0.084	0.047	0.054	0.093
394	-0.00096	0.007467					394	0.113	0.078	0.012	0.006	0.112	0.093	0.052	0.058	0.094
395	-0.00096	0.00827					395	0.122	0.091	0.013	0.011	0.123	0.103	0.063	0.063	0.104
396	0	0.008671					396	0.132	0.103	0.019	0.014	0.137	0.108	0.076	0.071	0.119
397	-0.00096	0.009073					397	0.136	0.106	0.022	0.02	0.14	0.113	0.078	0.078	0.126
398	-0.00192	0.009233					398	0.139	0.098	0.024	0.022	0.136	0.115	0.076	0.08	0.126
399	-0.00192	0.008591					399	0.137	0.086	0.027	0.018	0.128	0.107	0.076	0.078	0.123
400	-0.00096	0.008109					400	0.129	0.073	0.027	0.014	0.118	0.101	0.072	0.077	0.118
401	0	0.008189					401	0.126	0.064	0.028	0.015	0.112	0.102	0.069	0.078	0.114
402	0.000962	0.007949					402	0.128	0.064	0.028	0.021	0.108	0.099	0.067	0.078	0.105
403	0	0.008029					403	0.13	0.067	0.024	0.023	0.107	0.1	0.063	0.074	0.102
404	0	0.008029					404	0.132	0.064	0.022	0.025	0.105	0.1	0.063	0.072	0.106
405	-0.00096	0.007949					405	0.135	0.059	0.024	0.026	0.105	0.099	0.066	0.077	0.11
406	-0.00096	0.007949					406	0.138	0.06	0.026	0.031	0.108	0.099	0.069	0.083	0.11
407	0	0.00835					407	0.143	0.066	0.025	0.038	0.114	0.104	0.074	0.09	0.112
408	0.000962	0.008671					408	0.147	0.07	0.025	0.042	0.115	0.108	0.074	0.095	0.112
409	0.001923	0.008912					409	0.151	0.07	0.026	0.043	0.114	0.111	0.073	0.097	0.112
410	0.002885	0.009233					410	0.153	0.071	0.028	0.045	0.115	0.115	0.074	0.096	0.112
411	0.003846	0.009233					411	0.154	0.073	0.033	0.05	0.115	0.115	0.078	0.096	0.113
412	0.003846	0.009233					412	0.157	0.077	0.035	0.057	0.115	0.115	0.081	0.099	0.115
413	0.003846	0.009554					413	0.161	0.08	0.034	0.063	0.115	0.119	0.08	0.103	0.113
414	0.003846	0.009956					414	0.163	0.078	0.032	0.064	0.114	0.124	0.077	0.103	0.112
415	0.004808	0.009876					415	0.167	0.073	0.032	0.065	0.112	0.123	0.074	0.101	0.114
416	0.005769	0.009474					416	0.165	0.067	0.035	0.066	0.109	0.118	0.074	0.101	0.112
417	0.005769	0.009314					417	0.165	0.062	0.035	0.063	0.11	0.116	0.075	0.103	0.113
418	0.005769	0.009394					418	0.165	0.06	0.035	0.061	0.112	0.117	0.074	0.102	0.114
419	0.006731	0.009394					419	0.164	0.058	0.036	0.064	0.103	0.117	0.07	0.099	0.107
420	0.006731	0.008992					420	0.163	0.052	0.038	0.062	0.098	0.112	0.068	0.096	0.105
421	0.006731	0.00835					421	0.162	0.044	0.04	0.059	0.096	0.104	0.064	0.092	0.104
422	0.006731	0.008109					422	0.161	0.042	0.039	0.059	0.093	0.101	0.059	0.089	0.1
423	0.006731	0.00835					423	0.165	0.042	0.038	0.06	0.091	0.104	0.058	0.086	0.098
424	0.006731	0.00843					424	0.169	0.045	0.038	0.061	0.094	0.105	0.061	0.089	0.101
425	0.006731	0.00843					425	0.169	0.046	0.04	0.064	0.094	0.105	0.062	0.094	0.102
426	0.006731	0.008591					426	0.168	0.046	0.042	0.067	0.094	0.107	0.062	0.099	0.103
427	0.007692	0.008752					427	0.172	0.048	0.045	0.069	0.097	0.109	0.066	0.104	0.11
428	0.007692	0.008992					428	0.178	0.051	0.048	0.074	0.103	0.112	0.072	0.109	0.118
429	0.007692	0.009233					429	0.182	0.054	0.052	0.08	0.107	0.115	0.073	0.11	0.118
430	0.008654	0.009153					430	0.182	0.054	0.055	0.082	0.11	0.114	0.072	0.105	0.116
431	0.008654	0.009073					431	0.181	0.049	0.052	0.078	0.108	0.113	0.073	0.102	0.117
432	0.008654	0.009153					432	0.179	0.047	0.051	0.075	0.106	0.114	0.074	0.102	0.115
433	0.008654	0.009153					433	0.178	0.045	0.054	0.074	0.107	0.114	0.076	0.104	0.114
434	0.008654	0.009153					434	0.179	0.042	0.06	0.076	0.106	0.114	0.075	0.106	0.115
435	0.008654	0.009233					435	0.178	0.041	0.062	0.08	0.101	0.115	0.072	0.105	0.114
436	0.008654	0.009474					436	0.179	0.044	0.062	0.081	0.102	0.118	0.071	0.107	0.112
437	0.008654	0.009554					437	0.178	0.046	0.062	0.08	0.104	0.119	0.072	0.11	0.11
438	0.008654	0.009314					438	0.178	0.044	0.063	0.079	0.106	0.116	0.074	0.108	0.11
439	0.007692	0.008992					439	0.179	0.044	0.065	0.082	0.103	0.112	0.073	0.105	0.107
440	0.008654	0.009153					440	0.175	0.046	0.065	0.081	0.099	0.114	0.067	0.102	0.104
441	0.008654	0.009394					441	0.175	0.045	0.064	0.078	0.102	0.117	0.062	0.101	0.104
442	0.008654	0.009394					442	0.18	0.046	0.068	0.082	0.103	0.117	0.062	0.103	0.107
443	0.008654	0.009233					443	0.189	0.049	0.074	0.089	0.107	0.115	0.066	0.108	0.114
444	0.008654	0.009554					444	0.196	0.05	0.079	0.092	0.111	0.119	0.071	0.114	0.119
445	0.008654	0.009635					445	0.198	0.049	0.082	0.094	0.111	0.12	0.074	0.118	0.12
446	0.008654	0.009474					446	0.196	0.049	0.086	0.097	0.11	0.118	0.07	0.121	0.119
447	0.008654	0.009474					447	0.193	0.048	0.088	0.098	0.11	0.118	0.061	0.118	0.117
448	0.008654	0.009314					448	0.189	0.044	0.088	0.093	0.109	0.116	0.052	0.112	0.114
449	0.007692	0.008832					449	0.184	0.039	0.082	0.083	0.102	0.11	0.045	0.105	0.106
450	0.007692	0.00827					450	0.18	0.031	0.073	0.075	0.091	0.103	0.038	0.096	0.097
451	0.006731	0.007708					451	0.172	0.021	0.066	0.067	0.078	0.096	0.031	0.087	0.086
452	0.004808	0.006664					452	0.155	0.009	0.058	0.053	0.063	0.083	0.023	0.072	0.071
453	0.003846	0.005058					453	0.141	-0.004	0.048	0.042	0.048	0.063	0.019	0.06	0.057
454	0.003846	0.003212					454	0.127	-0.026	0.035	0.026	0.027	0.04	0.007	0.046	0.042
455	0.002885	0.001927					455	0.108	-0.046	0.023	0.008	0.01	0.024	-0.013	0.031	0.028
456	0.001923	0.000963					456	0.094	-0.06	0.018	-0.002	0	0.012	-0.036	0.02	0.023
457	0.000962	0.000241					457	0.085	-0.072	0.019	-0.009	-0.006	0.003	-0.055	0.016	0.023
458	0.000962	0.000321					458	0.081	-0.072	0.018	-0.014	-0.007	0.004	-0.054	0.022	0.019
459	0.001923	0.000241					459	0.08	-0.069	0.015	-0.014	-0.012	0.003	-0.056	0.02	0.016
460	0.000962	0.000321					460	0.08	-0.069	0.015	-0.012	-0.013	0.004	-0.063	0.012	0.017
461	0	0.000401					461	0.091	-0.075	0.013	-0.015	-0.009	0.005	-0.06	0.009	0.015
462	0	-8e-05					462	0.1	-0.08	0.012	-0.018	-0.01	-0.001	-0.052	0.008	0.01
463	0	-0.00024					463	0.094	-0.074	0.007	-0.013	-0.012	-0.003	-0.046	0.008	0.005
464	0	0.000161					464	0.095	-0.069	0.003	-0.01	-0.007	0.002	-0.044	0.01	0.009
465	0.001923	0.000241					465	0.094	-0.07	0.004	-0.017	-0.006	0.003	-0.036	0.008	0.016
466	0.001923	0.000562					466	0.088	-0.074	0.009	-0.016	-0.008	0.007	-0.027	0.009	0.02
467	0.000962	0.000642					467	0.088	-0.078	0.011	-0.01	-0.003	0.008	-0.026	0.015	0.02
468	0	0.000161					468	0.091	-0.081	0.009	-0.01	-0.003	0.002	-0.031	0.017	0.017
469	-0.00096	0.000161					469	0.091	-0.083	0.013	-0.012	-0.004	0.002	-0.033	0.016	0.018
470	-0.00288	0.000241					470	0.095	-0.085	0.016	-0.018	-0.004	0.003	-0.034	0.014	0.016
471	-0.00192	0.000401					471	0.099	-0.08	0.013	-0.023	-0.01	0.005	-0.036	0.016	0.014
472	0.000962	0.000482					472	0.099	-0.075	0.008	-0.018	-0.012	0.006	-0.039	0.015	0.01
473	0.001923	0.000482					473	0.099	-0.078	0.006	-0.013	-0.011	0.006	-0.044	0.013	0.011
474	0.000962	0.000401					474	0.106	-0.083	0.005	-0.016	-0.012	0.005	-0.046	0.013	0.02
475	0.000962	0.000321					475	0.109	-0.09	0.005	-0.02	-0.009	0.004	-0.039	0.009	0.027
476	0	0.000321					476	0.105	-0.096	0.01	-0.021	-0.006	0.004	-0.036	0.006	0.025
477	0	0.000241					477	0.101	-0.092	0.015	-0.02	-0.011	0.003	-0.042	0.006	0.02
478	0	0.000482					478	0.096	-0.082	0.012	-0.018	-0.017	0.006	-0.049	0.006	0.016
479	-0.00096	0.000642					479	0.095	-0.078	0.007	-0.014	-0.018	0.008	-0.05	0.007	0.014
480	0	0.000642					480	0.103	-0.086	0.009	-0.012	-0.017	0.008	-0.045	0.01	0.017
481	0	0.000723					481	0.108	-0.092	0.012	-0.014	-0.014	0.009	-0.042	0.01	0.022
482	0	0.000642					482	0.106	-0.091	0.013	-0.019	-0.011	0.008	-0.041	0.009	0.019
483	0.000962	0.000482					483	0.101	-0.088	0.011	-0.014	-0.013	0.006	-0.043	0.011	0.014
484	0.000962	8.03e-05					484	0.099	-0.081	0.012	-0.008	-0.017	0.001	-0.052	0.008	0.012
485	0.000962	8.03e-05					485	0.099	-0.081	0.01	-0.013	-0.016	0.001	-0.054	0.007	0.011
486	0.000962	0.000241					486	0.1	-0.086	0.008	-0.022	-0.014	0.003	-0.047	0.009	0.014
487	0.000962	0.000321					487	0.103	-0.092	0.009	-0.025	-0.012	0.004	-0.042	0.01	0.018
488	0.000962	8.03e-05					488	0.107	-0.095	0.01	-0.022	-0.01	0.001	-0.042	0.009	0.019
489	0	-8e-05					489	0.107	-0.093	0.012	-0.019	-0.01	-0.001	-0.042	0.009	0.019
490	0	0.000161					490	0.103	-0.089	0.012	-0.02	-0.013	0.002	-0.044	0.011	0.019
491	-0.00096	0.000321					491	0.098	-0.089	0.012	-0.02	-0.013	0.004	-0.047	0.013	0.019
492	0	0.000401					492	0.098	-0.091	0.011	-0.019	-0.012	0.005	-0.052	0.012	0.018
493	0	0.000241					493	0.102	-0.089	0.01	-0.018	-0.012	0.003	-0.054	0.01	0.014
494	0	0.000241					494	0.103	-0.086	0.009	-0.019	-0.014	0.003	-0.054	0.01	0.01
495	0	0.000562					495	0.102	-0.084	0.009	-0.017	-0.016	0.007	-0.055	0.016	0.008
496	0.000962	0.000642					496	0.101	-0.083	0.008	-0.015	-0.016	0.008	-0.054	0.016	0.007
497	0	0.000642					497	0.103	-0.081	0.007	-0.019	-0.013	0.008	-0.051	0.011	0.009
498	0	0.000642					498	0.107	-0.081	0.007	-0.026	-0.01	0.008	-0.048	0.008	0.016
499	0	0.000723					499	0.107	-0.081	0.006	-0.028	-0.014	0.009	-0.048	0.01	0.018
500	0	0.000723					500	0.102	-0.08	0.009	-0.022	-0.02	0.009	-0.051	0.012	0.013
501	0	0.000401					501	0.099	-0.086	0.014	-0.017	-0.018	0.005	-0.052	0.008	0.013
502	0.000962	0.000321					502	0.097	-0.089	0.012	-0.014	-0.014	0.004	-0.056	0.009	0.017
503	0	0.000482					503	0.098	-0.086	0.009	-0.01	-0.015	0.006	-0.06	0.009	0.016
504	0	0.000723					504	0.102	-0.085	0.007	-0.009	-0.015	0.009	-0.059	0.007	0.014
505	-0.00096	0.000642					505	0.106	-0.085	0.004	-0.013	-0.013	0.008	-0.052	0.011	0.011
506	-0.00096	0.000482					506	0.107	-0.087	0.004	-0.017	-0.013	0.006	-0.05	0.013	0.014
507	-0.00096	0.000401					507	0.105	-0.09	0.007	-0.024	-0.012	0.005	-0.051	0.011	0.02
508	-0.00096	0.000161					508	0.104	-0.095	0.008	-0.03	-0.01	0.002	-0.049	0.005	0.027
509	0	0.000241					509	0.107	-0.095	0.009	-0.031	-0.01	0.003	-0.051	0	0.028
510	0.000962	0.000401					510	0.109	-0.091	0.012	-0.024	-0.015	0.005	-0.057	0	0.02
511	0.000962	0.000241					511	0.109	-0.086	0.012	-0.021	-0.014	0.003	-0.057	0.005	0.014
512	0.000962	0.000241					512	0.107	-0.086	0.009	-0.022	-0.009	0.003	-0.054	0.01	0.016
513	0.000962	0.000401					513	0.106	-0.089	0.006	-0.024	-0.002	0.005	-0.054	0.013	0.02
514	0	0.000642					514	0.107	-0.092	0.005	-0.023	-0.001	0.008	-0.057	0.011	0.018
515	0	0.000723					515	0.11	-0.092	0.005	-0.019	-0.009	0.009	-0.061	0.009	0.014
516	0	0.000562					516	0.111	-0.09	0.006	-0.016	-0.016	0.007	-0.062	0.009	0.015
517	0.000962	0.000642					517	0.111	-0.089	0.008	-0.019	-0.016	0.008	-0.063	0.008	0.018
518	0.000962	0.000803					518	0.111	-0.086	0.007	-0.026	-0.017	0.01	-0.064	0.005	0.018
519	0	0.000642					519	0.111	-0.089	0.008	-0.029	-0.013	0.008	-0.059	0.007	0.018
520	0	0.000241					520	0.11	-0.099	0.011	-0.027	-0.007	0.003	-0.052	0.012	0.019
521	0	0.000321					521	0.11	-0.103	0.013	-0.024	-0.008	0.004	-0.052	0.016	0.018
522	-0.00096	0.000401					522	0.115	-0.101	0.014	-0.023	-0.01	0.005	-0.053	0.016	0.015
523	-0.00096	0.000562					523	0.115	-0.099	0.015	-0.02	-0.012	0.007	-0.057	0.015	0.012
524	0	0.000803					524	0.11	-0.092	0.013	-0.016	-0.016	0.01	-0.065	0.013	0.007
525	0	0.000883					525	0.11	-0.089	0.01	-0.016	-0.016	0.011	-0.065	0.011	0.005
526	-0.00096	0.000723					526	0.114	-0.093	0.012	-0.016	-0.014	0.009	-0.065	0.012	0.007
527	0	0.000321					527	0.115	-0.098	0.015	-0.015	-0.016	0.004	-0.063	0.013	0.007
528	0	0.000241					528	0.115	-0.1	0.015	-0.017	-0.016	0.003	-0.06	0.012	0.007
529	0	0.000562					529	0.116	-0.098	0.011	-0.022	-0.016	0.007	-0.06	0.009	0.008
530	0	0.000803					530	0.116	-0.096	0.007	-0.024	-0.017	0.01	-0.064	0.005	0.01
531	0	0.000723					531	0.116	-0.096	0.006	-0.023	-0.015	0.009	-0.067	0.003	0.013
532	0	0.000321					532	0.114	-0.097	0.01	-0.018	-0.011	0.004	-0.063	0.006	0.015
533	0	0.000161					533	0.11	-0.097	0.014	-0.015	-0.014	0.002	-0.061	0.009	0.016
534	0	0.000401					534	0.11	-0.093	0.012	-0.016	-0.018	0.005	-0.064	0.009	0.014
535	0	0.000803					535	0.11	-0.088	0.008	-0.021	-0.022	0.01	-0.067	0.011	0.009
536	0	0.001285					536	0.111	-0.087	0.004	-0.024	-0.025	0.016	-0.068	0.011	0.008
537	0	0.001365					537	0.116	-0.091	0.006	-0.022	-0.023	0.017	-0.069	0.01	0.013
538	0	0.001204					538	0.12	-0.093	0.009	-0.018	-0.024	0.015	-0.071	0.009	0.015
539	-0.00096	0.001204					539	0.12	-0.093	0.009	-0.016	-0.026	0.015	-0.07	0.007	0.015
540	0	0.001044					540	0.117	-0.096	0.008	-0.019	-0.021	0.013	-0.064	0.008	0.018
541	0	0.000723					541	0.117	-0.101	0.006	-0.023	-0.015	0.009	-0.058	0.007	0.02
542	0	0.000642					542	0.119	-0.102	0.006	-0.026	-0.013	0.008	-0.057	0.003	0.022
543	0	0.000803					543	0.122	-0.098	0.007	-0.024	-0.013	0.01	-0.062	0.004	0.019
544	-0.00096	0.000963					544	0.124	-0.099	0.005	-0.019	-0.013	0.012	-0.068	0.006	0.009
545	0	0.001044					545	0.12	-0.101	0.005	-0.018	-0.013	0.013	-0.069	0.007	0.001
546	0.000962	0.001285					546	0.116	-0.095	0.006	-0.021	-0.015	0.016	-0.067	0.008	0.003
547	0.000962	0.001204					547	0.117	-0.089	0.006	-0.018	-0.015	0.015	-0.064	0.012	0.008
548	0.000962	0.001044					548	0.122	-0.09	0.005	-0.019	-0.015	0.013	-0.061	0.011	0.011
549	0.000962	0.001044					549	0.127	-0.094	0.004	-0.025	-0.016	0.013	-0.06	0.006	0.011
550	0.000962	0.000963					550	0.128	-0.097	0.008	-0.03	-0.015	0.012	-0.06	0.001	0.012
551	0.001923	0.000723					551	0.13	-0.096	0.011	-0.029	-0.015	0.009	-0.06	-0.003	0.013
552	0.001923	0.000401					552	0.133	-0.097	0.011	-0.026	-0.014	0.005	-0.065	-0.001	0.009
553	0.000962	0.000161					553	0.131	-0.099	0.008	-0.025	-0.011	0.002	-0.063	0.005	0.011
554	0	8.03e-05					554	0.127	-0.1	0.005	-0.027	-0.012	0.001	-0.055	0.008	0.018
555	0	0.000161					555	0.128	-0.102	0.004	-0.028	-0.016	0.002	-0.054	0.011	0.022
556	0	8.03e-05					556	0.129	-0.104	0.006	-0.027	-0.015	0.001	-0.053	0.014	0.027
557	0	-0.00032					557	0.125	-0.11	0.01	-0.028	-0.014	-0.004	-0.048	0.012	0.03
558	0.000962	-0.00024					558	0.12	-0.111	0.013	-0.027	-0.013	-0.003	-0.049	0.012	0.028
559	0.001923	0					559	0.118	-0.103	0.013	-0.025	-0.013	0	-0.054	0.014	0.026
560	0.000962	0.000241					560	0.121	-0.095	0.014	-0.021	-0.018	0.003	-0.057	0.012	0.027
561	0	0.000161					561	0.122	-0.092	0.013	-0.02	-0.02	0.002	-0.06	0.012	0.024
562	0	8.03e-05					562	0.122	-0.096	0.013	-0.022	-0.013	0.001	-0.06	0.008	0.023
563	0.000962	0					563	0.121	-0.099	0.013	-0.024	-0.004	0	-0.057	0.009	0.029
564	0.001923	-0.00024					564	0.121	-0.103	0.014	-0.02	-0.006	-0.003	-0.056	0.015	0.026
565	0.002885	0.000241					565	0.121	-0.104	0.01	-0.019	-0.012	0.003	-0.065	0.012	0.015
566	0.002885	0.000723					566	0.114	-0.102	0.006	-0.021	-0.016	0.009	-0.075	0.016	0.009
567	0.001923	0.000482					567	0.109	-0.102	0.008	-0.02	-0.016	0.006	-0.072	0.024	0.007
568	0.000962	0.000482					568	0.113	-0.101	0.005	-0.022	-0.016	0.006	-0.061	0.023	0.009
569	0.000962	0.000642					569	0.116	-0.099	0.004	-0.025	-0.019	0.008	-0.062	0.022	0.012
570	0.000962	0.000723					570	0.118	-0.095	0.006	-0.023	-0.02	0.009	-0.067	0.019	0.013
571	0	0.000963					571	0.122	-0.089	0.007	-0.021	-0.02	0.012	-0.071	0.013	0.012
572	0	0.001285					572	0.125	-0.087	0.007	-0.017	-0.021	0.016	-0.077	0.009	0.008
573	0.000962	0.000963					573	0.13	-0.088	0.005	-0.009	-0.021	0.012	-0.078	0.01	0.003
574	0.000962	0.000642					574	0.13	-0.09	0.006	-0.007	-0.02	0.008	-0.077	0.011	0.01
575	0.000962	0.000642					575	0.126	-0.092	0.011	-0.012	-0.018	0.008	-0.075	0.013	0.02
576	0	0.000562					576	0.126	-0.097	0.013	-0.019	-0.017	0.007	-0.073	0.013	0.021
577	0.000962	0.000723					577	0.128	-0.095	0.008	-0.025	-0.017	0.009	-0.071	0.009	0.015
578	0.000962	0.001124					578	0.127	-0.086	0.004	-0.029	-0.017	0.014	-0.07	0.002	0.01
579	0	0.001204					579	0.123	-0.086	0.006	-0.029	-0.017	0.015	-0.07	-0.002	0.011
580	0	0.000723					580	0.123	-0.092	0.006	-0.028	-0.015	0.009	-0.066	-0.003	0.014
581	0.000962	0.000642					581	0.124	-0.096	0.004	-0.027	-0.012	0.008	-0.066	0.003	0.016
582	0.001923	0.001044					582	0.119	-0.098	0.005	-0.026	-0.008	0.013	-0.074	0.014	0.018
583	0.001923	0.000642					583	0.115	-0.109	0.007	-0.026	-0.005	0.008	-0.072	0.018	0.026
584	0.001923	-8e-05					584	0.117	-0.115	0.009	-0.031	-0.006	-0.001	-0.066	0.019	0.034
585	0.001923	-8e-05					585	0.117	-0.114	0.007	-0.027	-0.005	-0.001	-0.065	0.021	0.035
586	0.002885	0.000161					586	0.12	-0.109	0.004	-0.021	-0.006	0.002	-0.062	0.02	0.03
587	0.002885	0.000401					587	0.121	-0.101	0.005	-0.023	-0.009	0.005	-0.055	0.022	0.029
588	0.001923	0.000482					588	0.125	-0.096	0.005	-0.026	-0.013	0.006	-0.051	0.016	0.027
589	0	0.000642					589	0.128	-0.096	0.005	-0.027	-0.014	0.008	-0.06	0.006	0.023
590	-0.00096	0.000883					590	0.133	-0.094	0.004	-0.028	-0.016	0.011	-0.07	0.001	0.016
591	-0.00096	0.001124					591	0.133	-0.095	0.004	-0.027	-0.019	0.014	-0.074	0.001	0.012
592	-0.00096	0.000883					592	0.128	-0.1	0.01	-0.026	-0.02	0.011	-0.071	0.005	0.014
593	-0.00096	0.000803					593	0.126	-0.101	0.011	-0.03	-0.016	0.01	-0.069	0.008	0.019
594	0	0.001044					594	0.125	-0.098	0.007	-0.028	-0.013	0.013	-0.072	0.014	0.019
595	0.001923	0.001204					595	0.126	-0.094	0.006	-0.022	-0.013	0.015	-0.077	0.016	0.013
596	0.000962	0.000963					596	0.13	-0.095	0.008	-0.019	-0.015	0.012	-0.081	0.013	0.007
597	0	0.000482					597	0.132	-0.105	0.01	-0.022	-0.014	0.006	-0.079	0.01	0.01
598	0	8.03e-05					598	0.132	-0.12	0.01	-0.027	-0.009	0.001	-0.071	0.011	0.024
599	0	0.000161					599	0.134	-0.121	0.008	-0.029	-0.007	0.002	-0.065	0.007	0.028
600	0	8.03e-05					600	0.138	-0.117	0.008	-0.03	-0.011	0.001	-0.066	-0.003	0.025
601	0	-8e-05					601	0.143	-0.116	0.012	-0.028	-0.015	-0.001	-0.066	-0.006	0.023
602	0	-0.00032					602	0.145	-0.112	0.015	-0.024	-0.013	-0.004	-0.068	0.001	0.021
603	0.000962	-0.0004					603	0.14	-0.099	0.013	-0.016	-0.013	-0.005	-0.069	0.004	0.016
604	0	0					604	0.142	-0.099	0.012	-0.016	-0.017	0	-0.064	0	0.017
605	-0.00096	-0.00024					605	0.143	-0.106	0.012	-0.016	-0.02	-0.003	-0.063	0.001	0.022
606	0.000962	-0.0008					606	0.14	-0.11	0.012	-0.016	-0.016	-0.01	-0.065	0.005	0.023
607	0.001923	-0.00048					607	0.139	-0.109	0.011	-0.017	-0.009	-0.006	-0.069	0.003	0.016
608	0.001923	-0.0004					608	0.143	-0.105	0.01	-0.026	-0.008	-0.005	-0.062	0.004	0.023
609	0.001923	-0.00048					609	0.14	-0.107	0.013	-0.032	-0.009	-0.006	-0.057	0.011	0.032
610	0.000962	-0.00024					610	0.133	-0.109	0.016	-0.029	-0.011	-0.003	-0.056	0.016	0.033
611	0.000962	0.000241					611	0.135	-0.109	0.013	-0.029	-0.018	0.003	-0.063	0.015	0.027
612	0.000962	0.000482					612	0.141	-0.106	0.009	-0.029	-0.021	0.006	-0.075	0.012	0.02
613	0.001923	0.000482					613	0.138	-0.107	0.011	-0.029	-0.015	0.006	-0.074	0.009	0.013
614	0.000962	0.000482					614	0.132	-0.107	0.013	-0.03	-0.014	0.006	-0.065	0.013	0.014
615	0	0.000562					615	0.126	-0.105	0.013	-0.031	-0.016	0.007	-0.067	0.014	0.019
616	0	0.000482					616	0.13	-0.105	0.01	-0.034	-0.014	0.006	-0.075	0.007	0.021
617	0.000962	0.000241					617	0.139	-0.11	0.009	-0.033	-0.012	0.003	-0.078	0.001	0.018
618	0.001923	8.03e-05					618	0.145	-0.11	0.009	-0.026	-0.011	0.001	-0.072	0.004	0.017
619	0.001923	8.03e-05					619	0.142	-0.101	0.012	-0.022	-0.01	0.001	-0.066	0.005	0.018
620	0.001923	0.000161					620	0.135	-0.097	0.014	-0.02	-0.015	0.002	-0.06	0.004	0.017
621	0.002885	0.000401					621	0.133	-0.098	0.015	-0.021	-0.018	0.005	-0.059	0.009	0.018
622	0.002885	0.000642					622	0.136	-0.098	0.015	-0.021	-0.019	0.008	-0.062	0.013	0.025
623	0.002885	0.000723					623	0.135	-0.1	0.014	-0.022	-0.018	0.009	-0.062	0.008	0.027
624	0.002885	0.000562					624	0.138	-0.108	0.012	-0.023	-0.012	0.007	-0.062	0.013	0.022
625	0.000962	0.000401					625	0.147	-0.109	0.008	-0.023	-0.009	0.005	-0.068	0.015	0.023
626	0	0.000642					626	0.146	-0.106	0.008	-0.028	-0.009	0.008	-0.075	0.013	0.025
627	-0.00096	0.001124					627	0.142	-0.11	0.011	-0.029	-0.015	0.014	-0.082	0.01	0.023
628	-0.00096	0.001044					628	0.139	-0.115	0.009	-0.028	-0.013	0.013	-0.073	0.008	0.02
629	0	0.000723					629	0.133	-0.115	0.006	-0.03	-0.011	0.009	-0.062	0.013	0.018
630	0.000962	0.000482					630	0.131	-0.114	0.008	-0.031	-0.016	0.006	-0.065	0.016	0.017
631	0	0.000562					631	0.136	-0.113	0.013	-0.028	-0.017	0.007	-0.074	0.013	0.02
632	-0.00096	0.000562					632	0.135	-0.108	0.013	-0.029	-0.011	0.007	-0.071	0.008	0.024
633	-0.00096	0.000321					633	0.13	-0.111	0.009	-0.031	-0.007	0.004	-0.066	0.008	0.026
634	-0.00096	0.000482					634	0.126	-0.112	0.006	-0.029	-0.009	0.006	-0.067	0.013	0.028
635	-0.00096	0.000803					635	0.125	-0.109	0.006	-0.027	-0.014	0.01	-0.072	0.019	0.03
636	0	0.000642					636	0.133	-0.111	0.009	-0.026	-0.013	0.008	-0.071	0.022	0.032
637	0.001923	0					637	0.146	-0.114	0.01	-0.026	-0.009	0	-0.063	0.012	0.03
638	0.003846	-0.00016					638	0.144	-0.109	0.013	-0.026	-0.009	-0.002	-0.055	0.001	0.026
639	0.003846	0.000401					639	0.141	-0.102	0.015	-0.027	-0.008	0.005	-0.055	-0.002	0.022
640	0.003846	0.001044					640	0.14	-0.098	0.01	-0.024	-0.006	0.013	-0.063	0.004	0.017
641	0.002885	0.001365					641	0.14	-0.096	0.006	-0.019	-0.01	0.017	-0.07	0.006	0.016
642	0.002885	0.001044					642	0.148	-0.104	0.004	-0.018	-0.016	0.013	-0.073	0.001	0.021
643	0.001923	0.000401					643	0.164	-0.116	0.009	-0.025	-0.01	0.005	-0.067	0.007	0.022
644	0.000962	0.000161					644	0.169	-0.122	0.014	-0.031	-0.006	0.002	-0.06	0.011	0.02
645	0.000962	8.03e-05					645	0.171	-0.117	0.01	-0.028	-0.006	0.001	-0.058	0.006	0.023
646	0.000962	0.000321					646	0.168	-0.112	0.005	-0.021	-0.006	0.004	-0.065	0.001	0.026
647	0	-0.00032					647	0.161	-0.121	0.012	-0.025	-0.004	-0.004	-0.066	0.01	0.026
648	-0.00096	-0.0008					648	0.158	-0.123	0.017	-0.031	-0.007	-0.01	-0.064	0.02	0.024
649	-0.00096	-0.00072					649	0.155	-0.12	0.014	-0.032	-0.01	-0.009	-0.066	0.024	0.021
650	-0.00096	-0.00064					650	0.156	-0.119	0.009	-0.029	-0.012	-0.008	-0.064	0.023	0.016
651	0	-0.00048					651	0.159	-0.115	0.007	-0.025	-0.015	-0.006	-0.058	0.021	0.01
652	0.000962	-0.00032					652	0.158	-0.11	0.008	-0.03	-0.017	-0.004	-0.052	0.016	0.017
653	0.001923	-0.00032					653	0.152	-0.118	0.012	-0.034	-0.013	-0.004	-0.051	0.013	0.028
654	0	0.000161					654	0.141	-0.122	0.015	-0.031	-0.014	0.002	-0.056	0.014	0.033
655	-0.00096	0.000401					655	0.137	-0.119	0.015	-0.027	-0.015	0.005	-0.065	0.016	0.033
656	0	0.000723					656	0.142	-0.114	0.009	-0.03	-0.012	0.009	-0.072	0.017	0.029
657	0.002885	0.001365					657	0.146	-0.11	0	-0.038	-0.012	0.017	-0.081	0.019	0.02
658	0.002885	0.001365					658	0.141	-0.106	-0.002	-0.03	-0.02	0.017	-0.082	0.02	0.013
659	0.003846	0.001044					659	0.138	-0.107	0	-0.026	-0.023	0.013	-0.08	0.02	0.014
660	0.003846	0.000562					660	0.144	-0.114	0.002	-0.037	-0.019	0.007	-0.074	0.018	0.025
661	0.002885	-0.00032					661	0.151	-0.12	0.005	-0.044	-0.017	-0.004	-0.071	0.008	0.037
662	-0.00096	-0.00056					662	0.15	-0.123	0.009	-0.038	-0.022	-0.007	-0.076	-0.002	0.036
663	-0.00192	-0.00016					663	0.143	-0.124	0.009	-0.035	-0.023	-0.002	-0.069	0.005	0.035
664	0	-0.00016					664	0.136	-0.121	0.004	-0.031	-0.027	-0.002	-0.06	0.02	0.038
665	0.001923	0.000321					665	0.134	-0.122	0.007	-0.03	-0.024	0.004	-0.067	0.026	0.039
666	0.001923	0.000642					666	0.142	-0.127	0.009	-0.042	-0.019	0.008	-0.08	0.022	0.036
667	0.001923	0.001124					667	0.148	-0.122	0.005	-0.04	-0.023	0.014	-0.089	0.02	0.028
668	0.002885	0.001847					668	0.155	-0.113	0.002	-0.027	-0.029	0.023	-0.098	0.018	0.02
669	0.003846	0.002007					669	0.152	-0.111	0	-0.026	-0.025	0.025	-0.098	0.018	0.018
670	0.003846	0.001525					670	0.146	-0.118	0.005	-0.031	-0.021	0.019	-0.089	0.018	0.032
671	0.002885	0.000401					671	0.149	-0.12	0.008	-0.023	-0.021	0.005	-0.086	0.011	0.029
672	0.002885	-0.0004					672	0.154	-0.115	0.007	-0.013	-0.021	-0.005	-0.087	0.009	0.018
673	0.003846	-0.00048					673	0.158	-0.11	0.005	-0.009	-0.02	-0.006	-0.082	0.01	0.012
674	0.003846	-8e-05					674	0.159	-0.113	0.005	-0.009	-0.02	-0.001	-0.079	0.005	0.002
675	0.003846	0.000723					675	0.157	-0.117	0.004	-0.016	-0.017	0.009	-0.078	-0.005	-0.002
676	0.003846	0.000963					676	0.161	-0.117	0.011	-0.022	-0.012	0.012	-0.077	-0.001	0.008
677	0.003846	0.001044					677	0.163	-0.119	0.017	-0.021	-0.013	0.013	-0.085	0.007	0.012
678	0.003846	0.000883					678	0.156	-0.119	0.017	-0.017	-0.013	0.011	-0.094	0.007	0.013
679	0.000962	0.000241					679	0.148	-0.121	0.016	-0.017	-0.01	0.003	-0.089	0.007	0.015
680	0	0.000321					680	0.146	-0.121	0.013	-0.016	-0.007	0.004	-0.078	0.005	0.016
681	0.000962	0.001365					681	0.149	-0.104	0.009	-0.011	-0.011	0.017	-0.08	0.005	0.019
682	0.002885	0.001686					682	0.158	-0.098	0.008	-0.008	-0.015	0.021	-0.093	0.011	0.021
683	0.002885	0.001445					683	0.156	-0.117	0.006	-0.008	-0.009	0.018	-0.095	0.006	0.023
684	0.001923	0.000562					684	0.144	-0.122	0.007	-0.009	0.002	0.007	-0.083	0.004	0.024
685	0.001923	-0.00096					685	0.14	-0.12	0.013	-0.009	0.004	-0.012	-0.066	0.02	0.027
686	0.003846	-0.0012					686	0.138	-0.125	0.014	-0.014	0.005	-0.015	-0.059	0.028	0.037
687	0.003846	-0.00064					687	0.137	-0.12	0.005	-0.022	0.002	-0.008	-0.06	0.026	0.038
688	0.002885	-0.00016					688	0.141	-0.118	0.009	-0.024	-0.007	-0.002	-0.059	0.027	0.025
689	0.001923	0.000161					689	0.144	-0.127	0.025	-0.02	-0.012	0.002	-0.056	0.026	0.023
690	0.000962	-0.00016					690	0.147	-0.131	0.022	-0.02	-0.006	-0.002	-0.067	0.026	0.029
691	0.000962	0					691	0.154	-0.126	0.016	-0.025	-0.007	0	-0.081	0.029	0.029
692	0.000962	0					692	0.158	-0.125	0.015	-0.027	-0.017	0	-0.1	0.027	0.029
693	0.000962	-0.00056					693	0.16	-0.124	0.015	-0.026	-0.019	-0.007	-0.111	0.016	0.032
694	0.000962	-0.00056					694	0.161	-0.125	0.016	-0.021	-0.012	-0.007	-0.107	0.003	0.033
695	0.001923	0.000401					695	0.155	-0.128	0.014	-0.02	-0.011	0.005	-0.092	0.001	0.031
696	0.001923	0.000803					696	0.154	-0.121	0.01	-0.02	-0.015	0.01	-0.077	0.002	0.033
697	0.002885	0.001124					697	0.158	-0.118	0.005	-0.02	-0.013	0.014	-0.076	0.006	0.032
698	0.003846	0.001445					698	0.16	-0.122	0.008	-0.023	-0.01	0.018	-0.081	0.013	0.031
699	0.002885	0.001285					699	0.157	-0.123	0.012	-0.031	-0.009	0.016	-0.081	0.017	0.032
700	0.003846	0.000883					700	0.161	-0.114	0.014	-0.034	-0.009	0.011	-0.088	0.02	0.027
701	0.003846	0.000723					701	0.164	-0.112	0.015	-0.031	-0.01	0.009	-0.085	0.021	0.021
702	0.002885	0.000241					702	0.16	-0.122	0.015	-0.027	-0.008	0.003	-0.078	0.02	0.023
703	0.001923	0					703	0.159	-0.127	0.009	-0.022	-0.005	0	-0.087	0.012	0.029
704	0.000962	0.000642					704	0.148	-0.119	0.006	-0.025	-0.016	0.008	-0.095	-0.009	0.032
705	0.000962	0.000642					705	0.142	-0.111	0.011	-0.022	-0.015	0.008	-0.091	-0.008	0.024
706	0.001923	0.001124					706	0.142	-0.113	0.013	-0.015	-0.01	0.014	-0.085	0.003	0.019
707	0.002885	0.001766					707	0.143	-0.122	0.006	-0.017	-0.015	0.022	-0.078	0.005	0.019
708	0.002885	0.001686					708	0.138	-0.117	0.001	-0.024	-0.013	0.021	-0.074	0.009	0.023
709	0.003846	0.001445					709	0.135	-0.107	0.002	-0.024	-0.01	0.018	-0.071	0.014	0.015
710	0.002885	0.001525					710	0.145	-0.113	0.004	-0.02	-0.02	0.019	-0.072	0.016	0.008
711	0.001923	0.001044					711	0.154	-0.125	-0.003	-0.014	-0.022	0.013	-0.074	0.013	0.015
712	0.002885	0.000241					712	0.151	-0.128	-0.009	-0.009	-0.02	0.003	-0.076	0.009	0.027
713	0.002885	0.000241					713	0.145	-0.117	-0.009	-0.016	-0.023	0.003	-0.081	0.012	0.033
714	0.002885	0.000401					714	0.149	-0.106	-0.01	-0.026	-0.031	0.005	-0.087	0.015	0.018
715	0.002885	0.000482					715	0.159	-0.103	-0.012	-0.02	-0.034	0.006	-0.09	0.009	0.018
716	0.003846	0.000723					716	0.161	-0.104	-0.01	-0.022	-0.031	0.009	-0.091	0.002	0.027
717	0.003846	0.000642					717	0.16	-0.11	-0.007	-0.031	-0.023	0.008	-0.094	0.003	0.031
718	0.002885	0					718	0.164	-0.122	-0.001	-0.033	-0.008	0	-0.088	0.011	0.038
719	0.002885	-8e-05					719	0.167	-0.128	0.008	-0.037	-0.003	-0.001	-0.073	0.016	0.047
720	0.002885	0.000642					720	0.155	-0.124	0.013	-0.041	-0.01	0.008	-0.069	0.023	0.039
721	0.003846	0.001445					721	0.152	-0.126	0.014	-0.04	-0.015	0.018	-0.071	0.016	0.028
722	0.003846	0.001204					722	0.15	-0.127	0.016	-0.039	-0.013	0.015	-0.076	0.005	0.027
723	0.001923	0.000883					723	0.138	-0.132	0.001	-0.034	-0.027	0.011	-0.078	0.004	0.016
724	0	0.000803					724	0.135	-0.132	-0.008	-0.03	-0.039	0.01	-0.07	0.005	0.012
725	0	0.000401					725	0.141	-0.131	-0.012	-0.035	-0.036	0.005	-0.062	0.003	0.021
726	0.001923	0.000883					726	0.149	-0.125	-0.012	-0.042	-0.027	0.011	-0.06	-0.005	0.022
727	0.001923	0.001847					727	0.152	-0.102	-0.005	-0.042	-0.028	0.023	-0.064	-0.004	0.016
728	0.000962	0.002007					728	0.15	-0.098	0	-0.033	-0.031	0.025	-0.076	0.013	0.011
729	0.000962	0.001445					729	0.153	-0.106	0.001	-0.021	-0.023	0.018	-0.089	0.015	0.002
730	0.002885	0.001365					730	0.16	-0.107	0.006	-0.023	-0.016	0.017	-0.088	0.014	-0.003
731	0.002885	0.001204					731	0.166	-0.112	0.014	-0.026	-0.02	0.015	-0.086	0.012	-0.001
732	0.003846	0.000723					732	0.172	-0.13	0.019	-0.024	-0.022	0.009	-0.095	0.008	0.009
733	0.004808	0.000963					733	0.174	-0.127	0.017	-0.021	-0.022	0.012	-0.097	0.006	0.013
734	0.004808	0.002168					734	0.169	-0.12	0.008	-0.025	-0.027	0.027	-0.09	0.016	0.014
735	0.003846	0.00273					735	0.162	-0.124	0.009	-0.031	-0.027	0.034	-0.084	0.022	0.019
736	0.002885	0.002168					736	0.157	-0.128	0.011	-0.035	-0.021	0.027	-0.076	0.02	0.026
737	0.001923	0.001606					737	0.156	-0.128	0.005	-0.039	-0.014	0.02	-0.06	0.019	0.029
738	0.001923	0.001204					738	0.161	-0.132	0.008	-0.03	-0.01	0.015	-0.066	0.013	0.031
739	0.002885	0					739	0.164	-0.128	0	-0.022	-0.009	0	-0.078	-0.001	0.036
740	0.001923	-0.00112					740	0.161	-0.12	-0.001	-0.021	-0.015	-0.014	-0.082	-0.007	0.042
741	0	-0.00096					741	0.165	-0.116	0.006	-0.017	-0.031	-0.012	-0.088	-0.005	0.042
742	-0.00096	-0.00088					742	0.16	-0.114	-0.005	-0.015	-0.031	-0.011	-0.093	0.007	0.038
743	0.000962	-0.00056					743	0.157	-0.114	-0.012	-0.021	-0.019	-0.007	-0.099	0.011	0.038
744	0.000962	-0.00032					744	0.172	-0.109	-0.011	-0.02	-0.02	-0.004	-0.109	0.011	0.039
745	-0.00288	-0.00072					745	0.186	-0.114	0	-0.021	-0.029	-0.009	-0.124	0.012	0.038
746	-0.00769	-0.00136					746	0.191	-0.116	0.012	-0.02	-0.029	-0.017	-0.121	0.007	0.025
747	-0.00577	-0.00104					747	0.189	-0.109	0.01	-0.024	-0.024	-0.013	-0.117	0.008	0.017
748	-0.00385	-0.00161					748	0.189	-0.114	-0.001	-0.026	-0.02	-0.02	-0.113	0.013	0.015
749	-0.00673	-0.00241					749	0.187	-0.117	0.002	-0.031	-0.004	-0.03	-0.104	0.016	0.018
750	-0.00769	-0.00241					750	0.184	-0.106	0.001	-0.037	0.005	-0.03	-0.093	0.011	0.021
751	-0.00673	-0.00177					751	0.176	-0.105	-0.008	-0.039	-0.002	-0.022	-0.088	0.005	0.022
752	-0.00577	-0.0008					752	0.164	-0.117	-0.007	-0.039	-0.007	-0.01	-0.095	0.006	0.009
753	-0.00481	0.000642					753	0.154	-0.114	-0.005	-0.04	-0.011	0.008	-0.097	0.004	-0.011
754	-0.00481	0.001285					754	0.146	-0.097	0	-0.039	-0.021	0.016	-0.092	0.005	-0.008
755	-0.00577	0.000803					755	0.14	-0.089	0.007	-0.037	-0.02	0.01	-0.092	0.007	0.001
756	-0.00385	0.000883					756	0.137	-0.108	0.008	-0.032	-0.02	0.011	-0.09	0.003	-0.005
757	-0.00192	0.001285					757	0.138	-0.112	0.005	-0.032	-0.03	0.016	-0.07	0.002	-0.002
758	-0.00192	0.001204					758	0.142	-0.102	0.005	-0.04	-0.04	0.015	-0.058	-0.008	0.008
759	-0.00481	0.000642					759	0.141	-0.103	0.011	-0.04	-0.035	0.008	-0.059	-0.015	0.029
760	-0.00577	0.001525					760	0.161	-0.103	0.008	-0.036	-0.024	0.019	-0.067	-0.001	0.028
761	-0.00385	0.001525					761	0.178	-0.091	0.005	-0.036	-0.02	0.019	-0.074	0.007	0.021
762	-0.00288	0.001044					762	0.171	-0.075	0.012	-0.034	-0.021	0.013	-0.071	0.009	0.027
763	0	0.001204					763	0.158	-0.076	0.015	-0.028	-0.025	0.015	-0.063	0.006	0.04
764	0.002885	0.000883					764	0.161	-0.099	0.014	-0.034	-0.024	0.011	-0.068	0.001	0.055
765	0.002885	0.000642					765	0.169	-0.102	0.016	-0.037	-0.017	0.008	-0.073	0.001	0.058
766	0.002885	-0.00064					766	0.172	-0.103	0.02	-0.033	-0.017	-0.008	-0.074	0.008	0.046
767	0.002885	-0.00169					767	0.174	-0.106	0.023	-0.026	-0.018	-0.021	-0.081	0.009	0.036
768	0.003846	-0.00104					768	0.168	-0.114	0.022	-0.028	-0.023	-0.013	-0.09	0.006	0.037
769	0.004808	8.03e-05					769	0.158	-0.122	0.013	-0.031	-0.03	0.001	-0.094	0.017	0.033
770	0.005769	0.001204					770	0.163	-0.115	0.015	-0.026	-0.031	0.015	-0.097	0.027	0.02
771	0.005769	0.002569					771	0.175	-0.109	0.019	-0.027	-0.032	0.032	-0.106	0.027	0.023
772	0.003846	0.002248					772	0.179	-0.107	0.02	-0.027	-0.034	0.028	-0.107	0.025	0.033
773	0.001923	0.001606					773	0.174	-0.107	0.018	-0.026	-0.032	0.02	-0.103	0.014	0.037
774	0.000962	0.001927					774	0.168	-0.114	0.02	-0.031	-0.024	0.024	-0.087	0.012	0.031
775	0.000962	0.001525					775	0.181	-0.124	0.022	-0.031	-0.021	0.019	-0.081	0.02	0.037
776	0.002885	0.000642					776	0.196	-0.128	0.03	-0.022	-0.023	0.008	-0.1	0.012	0.044
777	0.004808	0.001285					777	0.202	-0.139	0.037	-0.015	-0.02	0.016	-0.12	0.01	0.031
778	0.003846	0.001204					778	0.207	-0.136	0.026	-0.019	-0.016	0.015	-0.127	0.012	0.022
779	0.003846	0.000723					779	0.208	-0.122	0.018	-0.029	-0.018	0.009	-0.122	0.012	0.019
780	0.002885	-8e-05					780	0.2	-0.106	0.013	-0.028	-0.015	-0.001	-0.109	0.009	0.016
781	0.001923	-0.00161					781	0.187	-0.104	0.012	-0.028	-0.006	-0.02	-0.106	0.007	0.028
782	0	-0.00161					782	0.183	-0.121	0.024	-0.026	-0.009	-0.02	-0.112	0.004	0.039
783	0.000962	0.001124					783	0.173	-0.132	0.019	-0.015	-0.019	0.014	-0.091	0.001	0.029
784	0.002885	0.002328					784	0.174	-0.121	0.005	-0.016	-0.027	0.029	-0.071	0	0.017
785	0.002885	0.000963					785	0.181	-0.122	-0.001	-0.028	-0.023	0.012	-0.062	0.011	0.023
786	0.001923	-0.0008					786	0.181	-0.139	-0.005	-0.042	-0.004	-0.01	-0.065	0.021	0.04
787	0.000962	-0.00088					787	0.182	-0.15	-0.011	-0.043	-0.005	-0.011	-0.065	0.014	0.034
788	0	8.03e-05					788	0.177	-0.142	-0.007	-0.032	-0.028	0.001	-0.078	0.001	0.03
789	0.000962	0.000963					789	0.16	-0.13	-0.006	-0.025	-0.048	0.012	-0.089	0.017	0.036
790	0.001923	0.001204					790	0.16	-0.134	-0.007	-0.018	-0.035	0.015	-0.094	0.036	0.039
791	0.001923	0.000803					791	0.185	-0.141	-0.008	-0.005	-0.015	0.01	-0.101	0.023	0.031
792	0.001923	0.001124					792	0.191	-0.131	-0.005	-0.01	-0.013	0.014	-0.107	0.003	0.02
793	0.000962	0.001285					793	0.165	-0.127	0.008	-0.021	-0.022	0.016	-0.099	-0.007	0.033
794	0.003846	8.03e-05					794	0.163	-0.124	0.01	-0.031	-0.018	0.001	-0.079	-0.016	0.041
795	0.005769	8.03e-05					795	0.182	-0.107	0.001	-0.036	-0.009	0.001	-0.076	-0.005	0.039
796	0.000962	0.000723					796	0.18	-0.114	0.003	-0.032	-0.002	0.009	-0.093	-0.009	0.057
797	0.000962	0.000723					797	0.175	-0.124	0.003	-0.027	-0.002	0.009	-0.099	-0.018	0.07
798	0.003846	0.001686					798	0.172	-0.119	-0.002	-0.029	-0.01	0.021	-0.092	-0.008	0.058
799	0.002885	0.00265					799	0.163	-0.127	-0.005	-0.037	-0.024	0.033	-0.089	0.009	0.042
800	0.003846	0.000562					800	0.158	-0.132	0.003	-0.033	-0.018	0.007	-0.095	0.014	0.038
801	0.005769	-0.0008					801	0.156	-0.136	0.009	-0.025	-0.003	-0.01	-0.092	0.026	0.035
802	0.005769	-0.00064					802	0.169	-0.144	-0.001	-0.018	0.002	-0.008	-0.096	0.034	0.024
803	0.004808	8.03e-05					803	0.182	-0.14	-0.011	-0.009	-0.005	0.001	-0.104	0.015	0.023
804	0.005769	0.000642					804	0.187	-0.137	-0.01	-0.022	-0.007	0.008	-0.095	0.002	0.017
805	0.004808	0.000883					805	0.178	-0.15	-0.004	-0.03	-0.007	0.011	-0.07	-0.008	0.014
806	0.003846	0.000161					806	0.168	-0.149	0.003	-0.023	-0.021	0.002	-0.082	-0.005	0.021
807	0.004808	0.000401					807	0.184	-0.135	0.007	-0.031	-0.022	0.005	-0.096	-0.019	0.017
808	0.004808	0.000963					808	0.199	-0.124	0.015	-0.034	-0.02	0.012	-0.096	-0.023	0.003
809	0.004808	0.000562					809	0.19	-0.131	0.03	0.01	-0.018	0.007	-0.094	-0.002	-0.008
810	0.004808	0.000723					810	0.178	-0.134	0.034	0.026	-0.029	0.009	-0.089	0.002	-0.002
811	0.003846	0.000723					811	0.176	-0.135	0.015	-0.002	-0.036	0.009	-0.089	0.009	-0.015
812	0.004808	0.000482					812	0.182	-0.137	-0.008	-0.029	-0.026	0.006	-0.085	0.01	-0.008
813	0.003846	8.03e-05					813	0.194	-0.155	-0.011	-0.028	-0.006	0.001	-0.07	0.006	0.022
814	0.002885	-0.00032					814	0.19	-0.166	-0.003	-0.03	-0.013	-0.004	-0.079	-0.016	0.026
815	0.001923	0.000482					815	0.174	-0.156	-0.01	-0.042	-0.031	0.006	-0.087	-0.022	0.022
816	-0.00096	0.000803					816	0.168	-0.157	-0.009	-0.044	-0.021	0.01	-0.081	-0.001	0.031
817	-0.00385	0.000963					817	0.169	-0.148	-0.005	-0.04	-0.002	0.012	-0.073	0.019	0.033
818	-0.00288	0.002088					818	0.168	-0.131	-0.01	-0.042	0.002	0.026	-0.085	0.018	0.015
819	-0.00192	0.001365					819	0.175	-0.128	-0.011	-0.036	0.002	0.017	-0.096	0.007	0.009
820	-0.00288	0.000642					820	0.174	-0.118	-0.004	-0.034	-0.011	0.008	-0.084	0.008	0.016
821	-0.00385	0.000803					821	0.174	-0.114	0.003	-0.032	-0.026	0.01	-0.077	0.018	0.021
822	-0.00192	0.000803					822	0.179	-0.118	0.01	-0.023	-0.033	0.01	-0.09	0.029	0.024
823	0.001923	8.03e-05					823	0.172	-0.115	0.013	-0.019	-0.039	0.001	-0.093	0.038	0.028
824	0.002885	-8e-05					824	0.161	-0.107	0.01	-0.017	-0.044	-0.001	-0.096	0.039	0.017
825	0.005769	0					825	0.15	-0.098	0.007	-0.019	-0.036	0	-0.104	0.043	0.004
826	0.007692	0.000401					826	0.153	-0.1	0.01	-0.022	-0.025	0.005	-0.098	0.041	0.017
827	0.007692	-0.00024					827	0.164	-0.117	0.019	-0.032	-0.02	-0.003	-0.076	0.032	0.049
828	0.005769	-0.00153					828	0.16	-0.124	0.029	-0.04	-0.01	-0.019	-0.068	0.027	0.046
829	0.002885	-0.00128					829	0.149	-0.116	0.025	-0.031	-0.01	-0.016	-0.067	0.028	0.04
830	0.001923	-0.00032					830	0.143	-0.11	0.006	-0.02	-0.031	-0.004	-0.071	0.018	0.035
831	0.005769	-0.00153					831	0.152	-0.107	-0.004	-0.019	-0.031	-0.019	-0.089	-0.004	0.035
832	0.003846	-0.00241					832	0.167	-0.116	0.002	-0.027	-0.008	-0.03	-0.085	-0.002	0.038
833	0	-0.00185					833	0.184	-0.125	0.012	-0.034	-0.005	-0.023	-0.074	0.018	0.039
834	-0.00385	-0.00112					834	0.196	-0.131	0.017	-0.034	-0.02	-0.014	-0.077	0.031	0.037
835	-0.00385	-0.00072					835	0.198	-0.142	0.009	-0.039	-0.03	-0.009	-0.085	0.028	0.036
836	0.001923	-0.00024					836	0.193	-0.139	0.005	-0.051	-0.028	-0.003	-0.093	0.016	0.034
837	0.002885	0.000321					837	0.182	-0.127	0.014	-0.043	-0.022	0.004	-0.091	0.004	0.026
838	0.000962	0.000642					838	0.183	-0.128	0.02	-0.028	-0.032	0.008	-0.086	0.005	0.022
839	-0.00192	0.000482					839	0.193	-0.141	0.028	-0.019	-0.044	0.006	-0.092	0.021	0.029
840	-0.00385	0.000241					840	0.21	-0.139	0.028	-0.017	-0.043	0.003	-0.123	0.035	0.038
841	-0.00481	-0.00032					841	0.226	-0.137	0.013	-0.03	-0.036	-0.004	-0.143	0.032	0.042
842	-0.00096	0.000321					842	0.224	-0.132	0.006	-0.048	-0.019	0.004	-0.145	0.025	0.063
843	0.002885	0.001285					843	0.201	-0.118	-0.006	-0.029	-0.003	0.016	-0.132	0.024	0.059
844	0.003846	0.001365					844	0.195	-0.115	-0.02	0.003	-0.008	0.017	-0.123	0.027	0.04
845	0.004808	-0.00016					845	0.2	-0.103	-0.005	0.005	-0.037	-0.002	-0.122	0.035	0.05
846	0.005769	0.000241					846	0.196	-0.072	0.009	-0.021	-0.024	0.003	-0.108	0.01	0.069
847	0	0.002248					847	0.202	-0.086	0.01	-0.047	0.016	0.028	-0.065	-0.004	0.054
848	0.002885	0.003613					848	0.194	-0.132	0.027	-0.035	0.042	0.045	-0.033	0.045	0.052
849	0.009615	0.003372					849	0.173	-0.136	0.021	-0.022	0.029	0.042	-0.044	0.046	0.053
850	0.003846	0.003051					850	0.167	-0.139	-0.007	-0.009	-0.008	0.038	-0.061	0.037	0.055
851	-0.00288	0.003051					851	0.161	-0.144	-0.008	0.022	-0.031	0.038	-0.046	0.054	0.039
852	0	0.003212					852	0.163	-0.13	-0.002	0.004	-0.016	0.04	-0.034	0.054	0.002
853	0.003846	0.001445					853	0.183	-0.091	0.007	-0.02	-0.025	0.018	-0.058	0.028	-0.006
854	0.000962	0.000241					854	0.191	-0.079	0.016	-0.01	-0.053	0.003	-0.075	0.029	0.009
855	-0.00192	0.000723					855	0.163	-0.095	0.013	-0.004	-0.047	0.009	-0.076	0.032	0.022
856	-0.00192	0.001044					856	0.164	-0.109	0.027	0.005	-0.043	0.013	-0.07	0.004	0.022
857	-0.00385	0.003212					857	0.187	-0.1	0.033	0.011	-0.058	0.04	-0.08	-0.029	0.024
858	-0.00385	0.005379					858	0.193	-0.085	0.018	-0.008	-0.051	0.067	-0.096	-0.027	0.048
859	-0.00288	0.003934					859	0.216	-0.109	-0.009	-0.015	-0.048	0.049	-0.085	-0.027	0.059
860	-0.00192	0.003292					860	0.212	-0.116	-0.035	-0.002	-0.062	0.041	-0.06	-0.038	0.055
861	0.002885	0.002569					861	0.182	-0.098	-0.042	0.002	-0.064	0.032	-0.068	-0.044	0.061
862	0.006731	0.001124					862	0.174	-0.083	0.004	-0.031	-0.038	0.014	-0.058	-0.062	0.085
863	0.005769	0.000803					863	0.221	-0.093	-0.001	-0.064	-0.033	0.01	-0.063	-0.037	0.129
864	0.007692	0.000401					864	0.226	-0.099	-0.035	-0.038	-0.056	0.005	-0.085	-0.01	0.11
865	0.001923	-0.00032					865	0.205	-0.136	-0.059	-0.048	-0.023	-0.004	-0.084	-0.004	0.075
866	0.005769	0.000241					866	0.194	-0.173	-0.049	-0.072	-0.019	0.003	-0.077	-0.009	0.054
867	0.011538	-8e-05					867	0.191	-0.147	-0.032	-0.083	-0.021	-0.001	-0.069	-0.008	0.026
868	0.003846	-0.0012					868	0.2	-0.13	-0.026	-0.072	-0.016	-0.015	-0.082	0.008	-0.005
869	0.000962	-0.00233					869	0.222	-0.133	-0.003	-0.031	-0.015	-0.029	-0.095	0.02	0.007
870	0.002885	-0.00153					870	0.203	-0.132	0.002	-0.03	0.005	-0.019	-0.081	0.013	0.048
871	0.002885	0.000161					871	0.164	-0.158	-0.027	-0.056	0.024	0.002	-0.07	0.007	0.047
872	0.001923	-0.00241					872	0.176	-0.175	-0.024	-0.038	0.013	-0.03	-0.062	-0.005	0.05
873	0.001923	-0.00273					873	0.185	-0.171	-0.013	-0.031	0.005	-0.034	-0.062	-0.005	0.085
874	0.003846	0.000642					874	0.17	-0.154	-0.007	-0.053	0.011	0.008	-0.068	0.004	0.084
875	0.006731	0.002168					875	0.164	-0.14	-0.009	-0.071	0.002	0.027	-0.065	0.022	0.053
876	0.009615	0.000482					876	0.172	-0.134	-0.006	-0.062	0	0.006	-0.049	0.03	0.049
877	0.008654	-0.00185					877	0.179	-0.126	-0.002	-0.05	0.017	-0.023	-0.04	0.011	0.034
878	0.007692	-0.00177					878	0.169	-0.124	-0.014	-0.05	0.015	-0.022	-0.043	0.004	0.036
879	0.002885	-0.00145					879	0.163	-0.135	-0.011	-0.035	-0.007	-0.018	-0.045	0.02	0.037
880	-0.00192	-0.00056					880	0.183	-0.131	0.006	-0.036	-0.027	-0.007	-0.061	0.034	0.026
881	-0.00096	0.000562					881	0.184	-0.135	0.005	-0.048	-0.025	0.007	-0.077	0.038	0.031
882	-0.00192	0.000562					882	0.179	-0.135	0.011	-0.052	-0.018	0.007	-0.076	0.029	0.038
883	-0.00288	0.000241					883	0.168	-0.12	0.013	-0.049	-0.021	0.003	-0.07	0.026	0.041
884	0.001923	-0.00048					884	0.142	-0.114	0.002	-0.047	-0.025	-0.006	-0.061	0.03	0.044
885	0.006731	-0.0012					885	0.119	-0.118	0.006	-0.043	-0.016	-0.015	-0.054	0.036	0.039
886	0.006731	-0.00048					886	0.129	-0.137	0.019	-0.032	-0.005	-0.006	-0.066	0.049	0.044
887	0.003846	0.000161					887	0.163	-0.17	0.018	-0.02	-0.005	0.002	-0.069	0.05	0.066
888	0	-0.00072					888	0.173	-0.172	0.011	-0.023	-0.005	-0.009	-0.042	0.038	0.086
889	0.002885	-0.00145					889	0.162	-0.148	0.007	-0.016	-0.03	-0.018	-0.043	0.049	0.099
890	0.008654	0					890	0.163	-0.129	-0.002	-0.031	-0.043	0	-0.057	0.046	0.091
891	0.007692	0.001606					891	0.182	-0.119	-0.006	-0.072	-0.044	0.02	-0.06	0.024	0.052
892	0.005769	0.001044					892	0.2	-0.117	-0.012	-0.073	-0.041	0.013	-0.065	0.024	0.019
893	0.003846	0					893	0.204	-0.127	-0.02	-0.052	-0.027	0	-0.078	0.025	0.013
894	0.002885	-0.00064					894	0.197	-0.125	-0.021	-0.045	-0.022	-0.008	-0.089	0	0.006
895	0.002885	-0.00136					895	0.182	-0.104	-0.019	-0.054	-0.024	-0.017	-0.085	-0.016	0.01
896	0.000962	-0.00104					896	0.167	-0.104	-0.003	-0.049	-0.028	-0.013	-0.092	-0.005	0.032
897	-0.00673	0.000482					897	0.147	-0.143	0.012	-0.052	-0.026	0.006	-0.083	0.004	0.049
898	-0.00577	0.001204					898	0.15	-0.169	0.005	-0.066	-0.014	0.015	-0.055	-0.019	0.058
899	0.002885	0.002328					899	0.186	-0.13	-0.006	-0.048	-0.013	0.029	-0.057	-0.016	0.08
900	0.004808	0.002007					900	0.151	-0.08	0.001	-0.048	-0.013	0.025	-0.054	-0.006	0.074
901	0.002885	-0.00056					901	0.139	-0.12	0.005	-0.054	0.002	-0.007	-0.058	0.008	0.045
902	0.001923	-0.00072					902	0.164	-0.167	0.003	-0.032	-0.004	-0.009	-0.083	0.019	0.052
903	-0.00096	0					903	0.177	-0.17	0.006	-0.033	-0.002	0	-0.096	0.023	0.064
904	-0.00288	-0.00032					904	0.17	-0.157	0.01	-0.039	-0.002	-0.004	-0.096	0.047	0.068
905	-0.00192	-0.00096					905	0.166	-0.156	0.022	-0.035	-0.001	-0.012	-0.098	0.058	0.07
906	0	-0.00088					906	0.169	-0.147	0.026	-0.023	0.003	-0.011	-0.099	0.052	0.053
907	0.005769	-0.00056					907	0.156	-0.158	0.029	-0.012	-0.006	-0.007	-0.083	0.044	0.031
908	0.011538	0.000241					908	0.125	-0.181	0.004	-0.016	-0.031	0.003	-0.074	0.03	0.009
909	0.004808	-0.00088					909	0.124	-0.172	-0.105	-0.042	-0.032	-0.011	-0.113	0.039	-0.023
910	0.001923	-0.00145					910	0.127	-0.184	-0.096	-0.058	-0.035	-0.018	-0.113	0.048	-0.016
911	0.003846	0.002489					911	0.121	-0.164	-0.014	-0.034	-0.038	0.031	-0.109	0.044	0.015
912	0.004808	0.004496					912	0.143	-0.148	0.012	0.006	-0.024	0.056	-0.109	0.013	0.017
913	0.009615	0.002489					913	0.134	-0.139	-0.005	0.024	-0.027	0.031	-0.118	-0.025	-0.023
914	0.008654	0.002248					914	0.12	-0.105	-0.017	-0.015	-0.03	0.028	-0.113	0.02	-0.026
915	0.002885	0.003693					915	0.136	-0.092	-0.021	-0.028	-0.023	0.046	-0.108	0.05	-0.011
916	0	0.003131					916	0.147	-0.107	-0.005	-0.011	-0.017	0.039	-0.11	0.061	0.016
917	0.000962	0.000723					917	0.146	-0.12	0.01	-0.018	-0.009	0.009	-0.095	0.061	0.029
918	0.004808	-0.00145					918	0.125	-0.129	0.018	-0.045	-0.008	-0.018	-0.076	0.049	0.024
919	0.006731	-0.00209					919	0.119	-0.14	0.021	-0.053	-0.005	-0.026	-0.062	0.027	0.004
920	0.010577	-0.00064					920	0.154	-0.135	-0.003	-0.05	-0.012	-0.008	-0.065	0.019	-0.02
921	0.0125	8.03e-05					921	0.175	-0.125	-0.038	-0.034	-0.021	0.001	-0.087	0.017	0.018
922	0.005769	-0.00128					922	0.167	-0.115	-0.007	0.023	-0.025	-0.016	-0.073	0.027	0.05
923	0.008654	-0.0004					923	0.185	-0.098	-0.009	0.057	-0.02	-0.005	-0.067	0.05	0.051
924	0.014423	0.000241					924	0.182	-0.077	-0.039	0.031	-0.022	0.003	-0.099	0.067	0.046
925	0.014423	0.000803					925	0.144	-0.06	-0.059	-0.035	-0.021	0.01	-0.114	0.081	0.023
926	0.009615	0.003452					926	0.144	-0.06	-0.077	-0.021	-0.007	0.043	-0.08	0.04	0.029
927	0.004808	0.003854					927	0.194	-0.1	-0.036	-0.012	-0.02	0.048	-0.074	0.028	0.062
928	0.006731	0.003051					928	0.247	-0.089	0.013	-0.056	-0.048	0.038	-0.042	0.031	0.064
929	0.017308	0.002971					929	0.266	-0.059	0.066	-0.074	-0.035	0.037	-0.004	-0.023	0.079
930	0.025962	-8e-05					930	0.199	-0.08	0.14	-0.084	-0.024	-0.001	-0.043	-0.119	0.079
931	0.021154	-0.00064					931	0.172	-0.164	0.109	-0.069	-0.045	-0.008	-0.041	-0.098	0.051
932	0.014423	-0.00056					932	0.17	-0.154	0.072	-0.056	0.002	-0.007	0.023	-0.063	0.068
933	0.006731	-0.00048					933	0.164	-0.077	0.029	-0.021	0.028	-0.006	0.015	-0.041	0.079
934	0.013462	-0.0004					934	0.176	-0.1	0.006	-0.01	-0.037	-0.005	-0.032	-0.075	0.053
935	0.018269	-0.00313					935	0.172	-0.126	0.007	0.01	-0.055	-0.039	-0.032	-0.07	0.026
936	0.006731	-0.00265					936	0.14	-0.118	0.013	0.031	-0.05	-0.033	-0.058	-0.07	0.036
937	0.002885	-0.00096					937	0.124	-0.127	0.014	0.027	-0.048	-0.012	-0.105	-0.084	0.048
938	0.006731	-0.00169					938	0.15	-0.126	-0.017	0.03	-0.046	-0.021	-0.088	-0.072	0.039
939	0.001923	-0.00112					939	0.152	-0.109	-0.028	0.025	-0.084	-0.014	-0.037	-0.07	0.017
940	0	0.000642					940	0.143	-0.101	-0.022	0.012	-0.119	0.008	-0.013	-0.067	-0.001
941	0.006731	0.000401					941	0.124	-0.112	-0.01	-0.023	-0.063	0.005	-0.02	-0.059	0.04
942	0.011538	-0.00024					942	0.071	-0.125	-0.008	-0.057	0.003	-0.003	-0.015	0.013	0.092
943	0.0125	-0.00289					943	0.083	-0.125	-0.044	-0.057	0.007	-0.036	-0.006	0.055	0.077
944	0.013462	-0.00522					944	0.133	-0.159	-0.085	-0.066	0.025	-0.065	-0.012	0.016	0.052
945	0.013462	-0.00442					945	0.168	-0.147	-0.089	-0.091	0.006	-0.055	-0.06	-0.003	0.029
946	0.005769	-0.00418					946	0.161	-0.081	-0.074	-0.112	-0.025	-0.052	-0.11	-0.003	0.047
947	0.005769	-0.0045					947	0.136	-0.032	-0.032	-0.13	-0.034	-0.056	-0.074	0.005	0.081
948	0.000962	-0.00136					948	0.176	-0.082	0.003	-0.094	-0.038	-0.017	-0.047	0.014	0.04
949	-0.00192	-0.00064					949	0.165	-0.104	0.014	-0.063	-0.056	-0.008	-0.062	0.003	-0.015
950	0.0125	-0.00257					950	0.137	-0.091	0.025	-0.065	-0.063	-0.032	-0.066	0.011	-0.014
951	0.0125	-0.00056					951	0.187	-0.096	0.06	-0.056	-0.011	-0.007	-0.055	0.005	0.021
952	0.003846	0.002569					952	0.183	-0.104	0.058	-0.082	-0.032	0.032	-0.045	0.013	0.011
953	0.001923	0.003372					953	0.158	-0.072	0.022	-0.102	-0.057	0.042	-0.028	0.014	-0.016
954	0.001923	0.000963					954	0.152	-0.055	-0.029	-0.064	-0.027	0.012	-0.012	-0.016	0.009
955	0.007692	0.005138					955	0.133	-0.092	-0.033	-0.052	-0.024	0.064	-0.019	-0.059	0.068
956	0.016346	0.00827					956	0.142	-0.089	-0.01	-0.071	-0.047	0.103	-0.007	-0.079	0.085
957	0.020192	0.008591					957	0.179	-0.089	-0.019	-0.044	-0.026	0.107	0.005	-0.048	0.056
958	0.020192	0.006102					958	0.17	-0.083	-0.015	-0.031	0.013	0.076	-0.012	-0.003	0.033
959	0.009615	0.000401					959	0.133	-0.083	0.038	-0.033	0.01	0.005	-0.009	-0.06	0.036
960	0.004808	-0.00377					960	0.134	-0.094	0.04	-0.045	0.003	-0.047	-0.036	-0.087	0.056
961	0.010577	-0.00257					961	0.118	-0.115	0.032	-0.044	-0.025	-0.032	-0.077	-0.027	0.059
962	0.013462	0.000401					962	0.1	-0.125	0.041	-0.005	-0.051	0.005	-0.048	0.016	0.031
963	0.0125	0.001927					963	0.099	-0.125	0.03	0.044	-0.06	0.024	-0.037	0.008	0.01
964	0.017308	0.002489					964	0.114	-0.13	-0.021	0.016	-0.053	0.031	-0.06	0.025	0.016
965	0.019231	0.002569					965	0.111	-0.133	-0.037	-0.023	-0.047	0.032	-0.063	0.041	0.018
966	0.010577	0.001044					966	0.114	-0.098	-0.017	-0.025	-0.043	0.013	-0.05	0.009	0.073
967	0.003846	0.001365					967	0.13	-0.082	-0.016	-0.006	-0.038	0.017	-0.049	-0.002	0.08
968	0.003846	0.001204					968	0.125	-0.097	-0.016	0.003	-0.039	0.015	-0.062	0.004	0.036
969	0.003846	-0.0008					969	0.121	-0.108	0	0.001	-0.043	-0.01	-0.057	0.005	0.009
970	0.000962	-0.00096					970	0.117	-0.096	0.012	-0.02	-0.047	-0.012	-0.048	0.009	-0.004
971	-0.00288	0.000482					971	0.106	-0.077	0.007	-0.019	-0.03	0.006	-0.07	0.015	-0.003
972	-0.00192	0.001124					972	0.105	-0.067	0.009	-0.031	-0.012	0.014	-0.07	0.02	0.012
973	0	0.000803					973	0.117	-0.064	0.003	-0.031	-0.005	0.01	-0.053	0.023	0.031
974	0	-8e-05					974	0.111	-0.07	-0.001	-0.007	-0.01	-0.001	-0.032	0.02	0.037
975	-0.00192	-0.00128					975	0.103	-0.067	-0.001	-0.006	-0.018	-0.016	-0.027	0.005	0.02
976	-0.00192	-0.00112					976	0.138	-0.084	0.008	-0.016	-0.019	-0.014	-0.055	0.018	0.034
977	-0.00288	-0.00072					977	0.165	-0.095	0.021	-0.031	-0.016	-0.009	-0.063	0.038	0.051
978	-0.00769	-0.00072					978	0.156	-0.094	0.022	-0.029	-0.026	-0.009	-0.055	0.045	0.044
979	-0.00577	0					979	0.152	-0.1	0.017	-0.025	-0.025	0	-0.068	0.046	0.042
980	-0.00096	0.000321					980	0.189	-0.12	0.009	-0.027	-0.008	0.004	-0.087	0.027	0.049
981	-0.00096	-0.00161					981	0.194	-0.111	0.015	-0.03	-0.022	-0.02	-0.067	-0.004	0.055
982	0	-0.00136					982	0.142	-0.097	0.019	-0.036	-0.029	-0.017	-0.047	-0.011	0.037
983	0.001923	0.000642					983	0.121	-0.109	0.013	-0.032	-0.021	0.008	-0.041	0.011	0.038
984	0.006731	-0.00161					984	0.123	-0.109	0.001	-0.029	-0.013	-0.02	-0.019	0.001	0.038
985	0.009615	-0.00161					985	0.121	-0.098	0.002	-0.025	0.017	-0.02	-0.026	-0.021	0.007
986	0.010577	-8e-05					986	0.129	-0.107	-0.002	-0.017	0.026	-0.001	-0.051	-0.033	-0.005
987	0.009615	0.000963					987	0.133	-0.103	-0.013	-0.015	-0.005	0.012	-0.049	-0.032	0.021
988	0.010577	0.001285					988	0.093	-0.08	0.003	-0.047	-0.023	0.016	-0.05	0.014	0.041
989	0.005769	0.002007					989	0.101	-0.088	-0.009	-0.065	-0.004	0.025	-0.071	0.048	0.036
990	0.001923	0.001606					990	0.143	-0.113	-0.008	-0.048	-0.007	0.02	-0.062	0.043	0.042
991	0.001923	0					991	0.15	-0.149	0.006	-0.026	-0.038	0	-0.038	0.026	0.04
992	0.002885	-0.00064					992	0.146	-0.15	-0.004	-0.02	-0.048	-0.008	-0.039	0.008	0.023
993	0.003846	0.000723					993	0.147	-0.127	-0.004	-0.024	-0.035	0.009	-0.038	-0.012	0.02
994	0.002885	0.000401					994	0.135	-0.105	0.002	-0.022	-0.027	0.005	-0.025	-0.02	0.007
995	0.000962	-8e-05					995	0.114	-0.087	-0.012	-0.022	-0.03	-0.001	-0.026	-0.021	0.011
996	0.001923	-8e-05					996	0.113	-0.071	-0.015	-0.041	-0.031	-0.001	-0.05	-0.017	0.062
997	0.009615	-0.00096					997	0.131	-0.078	0	-0.053	-0.006	-0.012	-0.055	-0.024	0.087
998	0.005769	-0.00032					998	0.114	-0.075	-0.006	-0.066	0.009	-0.004	-0.048	-0.015	0.047
999	-0.00481	0.000401					999	0.119	-0.08	-0.008	-0.078	-0.007	0.005	-0.063	-0.007	-0.006
1000	0.001923	0.000963					1000	0.157	-0.085	0.007	-0.06	-0.046	0.012	-0.042	-0.033	0.011
1001	0.007692	0.00265					1001	0.129	-0.092	0.011	-0.051	-0.025	0.033	-0.06	-0.051	0.048
1002	0.001923	0.00273					1002	0.092	-0.101	-0.002	-0.029	-0.001	0.034	-0.089	-0.034	0.082
1003	-0.00288	0.001365					1003	0.123	-0.106	-0.005	0	-0.006	0.017	-0.071	-0.018	0.06
1004	-0.00192	0.002489					1004	0.134	-0.115	-0.009	-0.031	-0.044	0.031	-0.034	0.009	0.026
1005	-0.00481	0.002168					1005	0.121	-0.122	0.002	-0.031	-0.054	0.027	-0.032	0.016	0.037
1006	-0.00385	0.001445					1006	0.106	-0.11	-0.002	0.007	-0.033	0.018	-0.061	0.022	0.05
1007	0.000962	0.000723					1007	0.11	-0.094	-0.013	0.018	-0.004	0.009	-0.073	0.021	0.054
1008	0.001923	0.000482					1008	0.11	-0.093	-0.035	0.003	-0.005	0.006	-0.079	0.013	0.042
1009	0.003846	0.000963					1009	0.126	-0.112	-0.026	-0.005	-0.041	0.012	-0.067	0	0.025
1010	0.005769	-0.00136					1010	0.148	-0.139	-0.004	-0.01	-0.056	-0.017	-0.06	0.01	0.026
1011	0.002885	-0.00377					1011	0.146	-0.157	-0.002	-0.018	-0.066	-0.047	-0.059	0.045	0.006
1012	0.004808	-0.0045					1012	0.128	-0.157	-0.024	-0.045	-0.04	-0.056	-0.072	0.047	-0.015
1013	0.0125	-0.00442					1013	0.135	-0.157	-0.019	-0.048	-0.009	-0.055	-0.087	0.043	0.01
1014	0.010577	-0.00241					1014	0.182	-0.137	0.004	-0.02	-0.013	-0.03	-0.079	0.051	0.001
1015	0.008654	-0.00145					1015	0.175	-0.095	0.018	-0.008	-0.005	-0.018	-0.06	0.05	-0.026
1016	0.010577	-0.00145					1016	0.134	-0.125	0.004	-0.015	-0.007	-0.018	-0.034	0.047	0.023
1017	0.008654	-0.00112					1017	0.15	-0.142	-0.015	-0.035	-0.003	-0.014	-0.036	0.039	0.042
1018	0.005769	0.000161					1018	0.179	-0.106	-0.021	-0.051	0.011	0.002	-0.069	0.05	0.034
1019	0.004808	0.003051					1019	0.16	-0.1	-0.014	-0.029	-0.015	0.038	-0.074	0.08	0.042
1020	-0.00769	0.003292					1020	0.117	-0.091	-0.014	0.004	-0.027	0.041	-0.049	0.071	0.022
1021	-0.01538	-0.0004					1021	0.135	-0.071	-0.027	-0.043	-0.029	-0.005	-0.086	0.062	0.012
1022	-0.0125	-0.00313					1022	0.179	-0.083	-0.043	-0.073	-0.074	-0.039	-0.122	0.077	0.025
1023	-0.00481	-0.00482					1023	0.194	-0.099	-0.063	-0.073	-0.093	-0.06	-0.069	0.066	0.052
1024	0	-0.00522					1024	0.169	-0.071	-0.057	-0.06	-0.053	-0.065	-0.041	0.059	0.077
1025	-0.00385	-0.00442					1025	0.171	-0.06	-0.021	-0.073	-0.032	-0.055	-0.062	0.045	0.085
1026	-0.00385	-0.00241					1026	0.164	-0.085	-0.015	-0.06	-0.031	-0.03	-0.075	0.041	0.077
1027	-0.00096	0.001124					1027	0.153	-0.094	-0.03	-0.029	-0.016	0.014	-0.068	0.043	0.066
1028	0.009615	0.00265					1028	0.154	-0.077	-0.024	-0.009	0.008	0.033	-0.049	0.01	0.063
1029	0.006731	0.000161					1029	0.152	-0.092	-0.01	-0.014	-0.004	0.002	-0.076	0.019	0.067
1030	-0.00481	-0.0004					1030	0.136	-0.101	0.023	-0.027	0.005	-0.005	-0.111	0.047	0.023
1031	-0.00481	0.001927					1031	0.153	-0.076	0.02	-0.006	0.028	0.024	-0.124	0.022	-0.027
1032	0.003846	0.000482					1032	0.181	-0.064	-0.031	-0.025	0.021	0.006	-0.095	-0.011	0.002
1033	0.004808	-0.00185					1033	0.172	-0.067	-0.05	-0.018	0.01	-0.023	-0.095	-0.025	0.022
1034	0.000962	-0.00064					1034	0.126	-0.07	-0.039	0.029	-0.013	-0.008	-0.108	-0.019	-0.008
1035	0.000962	0.000161					1035	0.11	-0.056	-0.026	0.033	-0.031	0.002	-0.094	-0.01	-0.021
1036	0.001923	-0.00032					1036	0.103	-0.085	-0.001	0.013	-0.016	-0.004	-0.054	-0.027	0.04
1037	0	-0.00217					1037	0.111	-0.116	0.007	0.026	-0.023	-0.027	-0.068	-0.031	0.064
1038	-0.00192	-0.00233					1038	0.107	-0.128	-0.012	0.031	-0.034	-0.029	-0.066	-0.021	0.043
1039	0	-0.00273					1039	0.089	-0.124	-0.025	0.007	-0.027	-0.034	-0.039	-0.013	0.042
1040	0.005769	-0.00586					1040	0.109	-0.167	-0.013	-0.035	0.017	-0.073	-0.063	0.001	0.056
1041	0.006731	-0.00666					1041	0.151	-0.193	0.019	-0.009	0.031	-0.083	-0.069	0.018	0.051
1042	0.004808	-0.00289					1042	0.162	-0.189	0.044	0.008	-0.002	-0.036	-0.061	0.038	0.041
1043	0.002885	0					1043	0.119	-0.167	0.037	-0.012	-0.04	0	-0.046	0.024	0.023
1044	-0.00096	0.001927					1044	0.062	-0.1	-0.014	-0.035	-0.081	0.024	-0.035	-0.012	0.004
1045	0.000962	0.003854					1045	0.087	-0.074	-0.072	-0.059	-0.121	0.048	-0.036	0.004	0.013
1046	0.005769	0.003212					1046	0.106	-0.089	-0.082	-0.047	-0.084	0.04	-0.04	0.027	0.043
1047	0.004808	0.002971					1047	0.14	-0.097	-0.041	-0.049	-0.039	0.037	-0.026	0.053	0.033
1048	0.002885	0.003131					1048	0.165	-0.103	-0.022	-0.077	-0.026	0.039	-0.056	0.074	0.016
1049	-0.00096	0.002088					1049	0.128	-0.1	-0.012	-0.061	-0.045	0.026	-0.093	0.057	0.024
1050	-0.00385	0.001766					1050	0.074	-0.087	0.002	-0.05	-0.044	0.022	-0.092	0.025	0.024
1051	0.000962	0.001365					1051	0.067	-0.092	-0.011	-0.03	-0.016	0.017	-0.068	0.033	-0.001
1052	0	0.000642					1052	0.105	-0.064	-0.022	-0.01	-0.011	0.008	-0.074	0.053	-0.017
1053	-0.00192	-0.00096					1053	0.121	-0.06	-0.005	-0.01	-0.026	-0.012	-0.088	0.032	0.002
1054	0.002885	-0.00177					1054	0.116	-0.077	-0.009	-0.005	-0.041	-0.022	-0.079	0.017	0.023
1055	0.004808	-0.00072					1055	0.099	-0.079	-0.02	0.002	-0.049	-0.009	-0.042	0.003	0.023
1056	0	0.000161					1056	0.104	-0.065	-0.01	-0.005	-0.026	0.002	-0.012	-0.004	-0.002
1057	-0.00096	0.001124					1057	0.111	-0.054	0.017	-0.008	-0.023	0.014	-0.034	0.005	0.012
1058	0.000962	0.002409					1058	0.11	-0.065	0.029	-0.008	-0.029	0.03	-0.052	0.016	0.021
1059	0.000962	0.002569					1059	0.102	-0.083	0.011	-0.013	-0.027	0.032	-0.042	0	0.005
1060	0	0.002489					1060	0.118	-0.076	0.006	-0.027	-0.022	0.031	-0.035	-0.011	-0.004
1061	-0.00192	0.003212					1061	0.138	-0.07	0.042	-0.03	-0.041	0.04	-0.059	0.007	0.01
1062	0	0.001766					1062	0.121	-0.112	0.035	-0.048	-0.058	0.022	-0.066	-0.034	0.006
1063	-0.00192	0.001285					1063	0.118	-0.151	0.023	-0.045	-0.042	0.016	-0.061	-0.046	-0.016
1064	-0.00577	0.002971					1064	0.138	-0.113	0.024	-0.017	-0.016	0.037	-0.069	-0.009	0.008
1065	-0.00481	0.002409					1065	0.129	-0.089	0.007	0	0	0.03	-0.068	-0.016	0.018
1066	-0.00481	0.001606					1066	0.114	-0.089	0.002	-0.007	-0.001	0.02	-0.065	-0.024	0.011
1067	-0.00385	0.001445					1067	0.126	-0.081	0.01	-0.018	-0.005	0.018	-0.062	0.01	0.029
1068	0.001923	0.001044					1068	0.127	-0.073	0.023	-0.001	-0.02	0.013	-0.038	0.021	0.051
1069	0.004808	0.001285					1069	0.094	-0.052	0.014	-0.004	-0.013	0.016	-0.017	-0.005	0.053
1070	0.004808	0.000803					1070	0.078	-0.05	-0.003	-0.003	-0.005	0.01	-0.037	-0.024	0.027
1071	0.005769	0.001445					1071	0.106	-0.097	-0.011	-0.003	0.005	0.018	-0.055	-0.007	-0.012
1072	0.006731	0.002248					1072	0.117	-0.125	-0.025	-0.024	-0.011	0.028	-0.033	-0.003	-0.004
1073	0.003846	0.00289					1073	0.108	-0.127	-0.042	-0.029	-0.053	0.036	-0.038	0.013	0.005
1074	0.000962	0.003131					1074	0.109	-0.132	-0.045	-0.04	-0.071	0.039	-0.054	0.016	0.01
1075	0	0.001204					1075	0.138	-0.171	-0.026	-0.014	-0.041	0.015	-0.089	-0.001	0.016
1076	0.001923	-0.00032					1076	0.146	-0.156	-0.017	-0.027	-0.027	-0.004	-0.107	0.022	-0.006
1077	0.003846	0.000161					1077	0.156	-0.137	-0.017	-0.075	-0.038	0.002	-0.074	0.002	0.005
1078	0.001923	0.001124					1078	0.129	-0.144	-0.016	-0.092	-0.026	0.014	-0.045	-0.023	0.036
1079	-0.00385	0.001606					1079	0.121	-0.124	-0.033	-0.026	-0.032	0.02	-0.069	0.051	0.052
1080	-0.00481	0.004014					1080	0.133	-0.102	-0.026	0.018	-0.036	0.05	-0.07	0.05	0.043
1081	0.000962	0.006905					1081	0.098	-0.091	0	0.017	-0.017	0.086	-0.06	-0.019	0.025
1082	0.004808	0.00562					1082	0.061	-0.077	0.002	0.005	-0.016	0.07	-0.065	-0.018	0.004
1083	0.004808	0.00265					1083	0.099	-0.061	-0.007	-0.009	-0.045	0.033	-0.067	-0.005	0.001
1084	0.000962	0.002409					1084	0.12	-0.076	-0.025	-0.006	-0.019	0.03	-0.077	-0.009	-0.001
1085	0.001923	0.002248					1085	0.112	-0.069	-0.025	-0.002	-0.026	0.028	-0.082	-0.002	-0.001
1086	0.001923	0.002088					1086	0.111	-0.064	-0.018	-0.002	-0.018	0.026	-0.078	-0.005	0.005
1087	0.001923	0.001766					1087	0.111	-0.073	-0.023	0.002	-0.016	0.022	-0.076	-0.002	0.009
1088	0.002885	0.00265					1088	0.112	-0.061	-0.014	0.004	-0.013	0.033	-0.086	0.004	0.024
1089	0.003846	0.00265					1089	0.114	-0.067	-0.009	0.007	0.003	0.033	-0.077	0.017	0.02
1090	0.002885	0.00281					1090	0.114	-0.069	-0.001	0.005	0.008	0.035	-0.07	0.014	0.021
1091	0.002885	0.003693					1091	0.113	-0.068	0.007	0.002	0.006	0.046	-0.06	0.017	0.019
1092	0.003846	0.004496					1092	0.115	-0.077	0.016	0.003	-0.002	0.056	-0.057	0.02	0.019
1093	0.003846	0.003934					1093	0.129	-0.082	0.018	0.005	-0.009	0.049	-0.059	0.017	0.018
1094	0.004808	0.004095					1094	0.128	-0.084	0.018	0.004	-0.014	0.051	-0.069	0.014	0.011
1095	0.004808	0.003372					1095	0.137	-0.084	0.018	0.011	-0.014	0.042	-0.068	0.004	0.005
1096	0.004808	0.00281					1096	0.142	-0.079	0.02	0.012	-0.016	0.035	-0.06	-0.012	0.006
1097	0.003846	0.003613					1097	0.133	-0.075	0.014	0.015	-0.034	0.045	-0.059	-0.018	0.006
1098	0.003846	0.004416					1098	0.132	-0.074	0.005	0.024	-0.035	0.055	-0.061	-0.024	0
1099	0.003846	0.004336					1099	0.13	-0.065	-0.001	0.035	-0.035	0.054	-0.06	-0.037	0.006
1100	0.003846	0.004737					1100	0.12	-0.055	-0.009	0.034	-0.029	0.059	-0.054	-0.044	-0.009
